# Supplementary material for: Loss of microRNA-135b Enhances Bone Metastasis in Prostate Cancer and Predicts Aggressiveness in Human Prostate Samples
Source: Cancers (Basel). 2021 Dec 9;13(24):6202. doi: 10.3390/cancers13246202 (PMC8699528; doi:10.3390/cancers13246202)
Supplement: Supplementary file 1 [file cancers-13-06202-s001.zip]

Archive with 20 entries (20 files):
- Figure S1_cBioportal .pdf
- __MACOSX/._Figure S1_cBioportal .pdf
- Table S1 .xls
- __MACOSX/._Table S1 .xls
- Table S2.xlsx
- __MACOSX/._Table S2.xlsx
- Table S3 .xlsx
- __MACOSX/._Table S3 .xlsx
- Table S4 .xlsx
- __MACOSX/._Table S4 .xlsx
- Table S5 .xlsx
- __MACOSX/._Table S5 .xlsx
- Table S6 .xlsx
- __MACOSX/._Table S6 .xlsx
- Table S7 .xlsx
- __MACOSX/._Table S7 .xlsx
- Table S8 .xlsx
- __MACOSX/._Table S8 .xlsx
- Table S9_REvISAR REFERE╠ÇNCIES .xlsx
- __MACOSX/._Table S9_REvISAR REFERE╠ÇNCIES .xlsx
