# Supplementary material for: Loss of microRNA-135b Enhances Bone Metastasis in Prostate Cancer and Predicts Aggressiveness in Human Prostate Samples
Source: Cancers (Basel). 2021 Dec 9;13(24):6202. doi: 10.3390/cancers13246202 (PMC8699528; doi:10.3390/cancers13246202)
Supplement: Supplementary file 1 [file cancers-13-06202-s001.zip › Table S1 .xls]

## Sheet: Table S1
Table S1. Clinico-pathological data of the cohort of PCa patients include in the study of miRNA expression levels in FFPE samples from radical prostatectomies
	Groups of Patients
	No BCR	BCR
No. of samples	19	23
Age (years)*	65 (55-70)	62 (50-67)
Serum PSA (ng/mL)*	7 (0.6-17.5)	14 (1-50)
SGle 6	9	-
SGle 7 (4+3)	4	8
SGle 8	6	3
SGle 9	-	6
SGle 10	-	6
* Values are represented as mean (range); Abbreviations: serum prostate-specific antigen, PSA; Gleason score, SGle; biochemical recurrence, BCR.
