# Supplementary material for: Loss of microRNA-135b Enhances Bone Metastasis in Prostate Cancer and Predicts Aggressiveness in Human Prostate Samples
Source: Cancers (Basel). 2021 Dec 9;13(24):6202. doi: 10.3390/cancers13246202 (PMC8699528; doi:10.3390/cancers13246202)
Supplement: Supplementary file 1 [file cancers-13-06202-s001.zip › Table S2.xlsx]

## Sheet: Table S2
Table S2. Clinico-pathological data of the cohort of PCa patients include in the study of miRNA expression levels in plasma samples
	Groups of Patients
	Healthy	Localized PCa	Locally Advanced PCa	Metastatic PCa
No. of samples	9	11	9	20
Age (years)*	71 (61-78)	73 (65-80)	85 (94-71)	80 (62-92)
SGle 6	-	5	-	-
SGle 7	-	3	1	3
SGle 8	-	3	4	4
SGle 9	-	3	3	9
SGle 10	-	-	1	4
Metastasis
Lymph nodes	-	-	1	3
Bones	-	-	-	13
Lymph nodes + bones + others	-	-	-	4
* Values are represented as mean (range); Abbreviations: Gleason score, SGle.
