# Supplementary material for: Loss of microRNA-135b Enhances Bone Metastasis in Prostate Cancer and Predicts Aggressiveness in Human Prostate Samples
Source: Cancers (Basel). 2021 Dec 9;13(24):6202. doi: 10.3390/cancers13246202 (PMC8699528; doi:10.3390/cancers13246202)
Supplement: Supplementary file 1 [file cancers-13-06202-s001.zip › Table S3 .xlsx]

## Sheet: Table S3
Table S3. MiRNA probes for miRNAs expression analysis detected by RT-qPCR
miRNA name	miRBase ID	Catalog #
hsa-miR-135b-5p	MIMAT0000758	002261
hsa-miR-582-5p	MIMAT0003247	001983
hsa-miR-34a-5p	MIMAT0000255	000426
hsa-miR-422a	MIMAT0001339	002297
hsa-miR-200b-3p	MIMAT0000318	002251
hsa-miR-18a-5p	MIMAT0000072	002422
hsa-miR-210-3p	MIMAT0000267	000512
hsa-miR-95-3p	MIMAT0000094	000433
hsa-miR-425-5p	MIMAT0003393	001516
hsa-miR-195-3p	MIMAT0000461	000494
hsa-miR-126-3p	MIMAT0000445	002228
hsa-miR-494-3p	MIMAT0002816	002365
hsa-miR-296-5p	MIMAT0000690	000527
hsa-miR-382-5p	MIMAT0000737	000572
hsa-miR-194-5p	MIMAT0000460	000493
hsa-miR-19a-3p	MIMAT0000073	000395
RNU6	26826 (Entrez Gene)	001973
RNU48	26801 (Entrez Gene)	001006
