# Supplementary material for: Loss of microRNA-135b Enhances Bone Metastasis in Prostate Cancer and Predicts Aggressiveness in Human Prostate Samples
Source: Cancers (Basel). 2021 Dec 9;13(24):6202. doi: 10.3390/cancers13246202 (PMC8699528; doi:10.3390/cancers13246202)
Supplement: Supplementary file 1 [file cancers-13-06202-s001.zip › Table S4 .xlsx]

## Sheet: Table S4
Table S4. Primers sequences for genes detected by RT-qPCR
Gene Name	Full Name	EntrezGene	Left primer (FW) 5'-3'	Right primer (RV) 5'-3'	Amplicon length
ANGPT2	Angiopoietin 2	285	tgcaaatgttcacaaatgctaa	aagttggaaggaccacatgc	62
VTI1b	Vesicle Transport Through Interaction With T-SNAREs 1B	10490	ctaaggttctggcaggctgt	ccccagattgaaaggttcag	105
JAKMIP2	Janus Kinase And Microtubule Interacting Protein 2	9832	aaacagcttctccgggtctc	tggtgctccttggtaaggtc	70
PLAG1	PLAG1 Zinc Finger	5324	gtccagcccgaaatatgaga	cagcaccaagaggcaacc	111
GRID2	Glutamate Ionotropic Receptor Delta Type Subunit 2	2895	tgtttctcccttgtattgcaga	gggggaaaccaagagagg	75
PDGFA	Platelet Derived Growth Factor Subunit A	5154	gatgaggaccttggcttgc	ccagcctctcgatcacctc	101
CYBRD1	Cytochrome B Reductase 1	79901	cagaaggatccccagtaccc	catgctccacccatactgaa	77
