# Supplementary material for: Loss of microRNA-135b Enhances Bone Metastasis in Prostate Cancer and Predicts Aggressiveness in Human Prostate Samples
Source: Cancers (Basel). 2021 Dec 9;13(24):6202. doi: 10.3390/cancers13246202 (PMC8699528; doi:10.3390/cancers13246202)
Supplement: Supplementary file 1 [file cancers-13-06202-s001.zip › Table S5 .xlsx]

## Sheet: Table S5
Table S5. Differentially expressed genes (adj p-value<0.001 and logFC>2) between PC3-BM compared to PC3-P
UPREGULATED GENES					DOWNREGULATED GENES
ID array	GeneSymbols	EntrezGene	logFC	adj.P.Val	ID array	GeneSymbols	EntrezGene	logFC	adj.P.Val
8149071	ANGPT2	285	4.6716	3.76841e-07	8031646	LOC100128252//LOC100288114	100128252	-5.82104	7.33786e-07
8056877	CHRNA1	1134	4.05734	4.48234e-06	7922474	KIAA0040	9674	-4.14127	3.76841e-07
8095723	EPGN	255324	3.86395	3.76841e-07	8027348	ZNF730	100129543	-4.01014	7.05948e-06
8009277	RGS9	8787	3.29602	3.76841e-07	7997491	HSD17B2	3294	-3.3819	3.76841e-07
8170576	CSAG1	158511	3.19477	7.33786e-07	7963396	KRT75	9119	-3.26761	3.76841e-07
7968789	C13orf15	28984	3.12494	7.33786e-07	8064904	FERMT1	55612	-3.21343	7.93118e-07
8175710	CSAG2//CSAG3	728461	3.04262	7.33786e-07	8056222	DPP4	1803	-3.11723	5.28272e-07
8170580	CSAG2//CSAG3	728461	3.00861	7.33786e-07	7981990	SNORD116-21//SNORD116@	100033432	-2.98036	8.33106e-06
7972239	SLITRK6	84189	3.0004	1.20755e-06	8035838	ZNF724P	440519	-2.89629	4.79209e-06
8163618	TNFSF15	9966	2.99229	1.47184e-06	8104930	SLC1A3	6507	-2.86201	7.33786e-07
7919645	SV2A	9900	2.99078	1.47184e-06	8175217	GPC4	2239	-2.82686	1.60873e-06
8084814	OSTN	344901	2.96582	6.72606e-06	7920971	C1orf85	112770	-2.78964	1.1027e-06
8120932	PRSS35	167681	2.87911	2.08454e-06	8173208	SPIN4	139886	-2.62509	1.20755e-06
8147145	ATP6V0D2	245972	2.85484	5.20087e-06	8173217	ARHGEF9	23229	-2.4906	1.60873e-06
8095430	HTN3	3347	2.84299	4.23294e-06	7978706	FOXA1	3169	-2.45625	1.76946e-05
8056408	GALNT3	2591	2.7985	7.33786e-07	8080964	GXYLT2	727936	-2.39401	6.22502e-06
8166611	MAGEB2	4113	2.77605	1.273e-06	8035847	ZNF675	171392	-2.37381	1.04725e-05
7954398	C12orf39	80763	2.74203	2.54328e-05	8020806	RNF125	54941	-2.25596	1.98534e-06
8096440	GRID2	2895	2.7389	3.86251e-06	8130674	PDE10A	10846	-2.23342	2.08454e-06
7974920	SYNE2	23224	2.72535	7.33786e-07	8044532	IL1F7	27178	-2.23103	1.273e-06
7976216	C14orf159	80017	2.71994	1.40804e-06	8035842	ZNF91	7644	-2.2225	3.86251e-06
8129573	MOXD1	26002	2.71517	7.33786e-07	8063536	TFAP2C	7022	-2.18155	6.75706e-06
7934979	ANKRD1	27063	2.66722	1.63983e-06	7906400	IFI16	3428	-2.17911	1.98534e-06
7947512	PAMR1	25891	2.65181	7.33786e-07	8028194	ZNF382	84911	-2.1753	0.000143423
7975268	ARG2//VTI1B	384	2.65061	1.78741e-06	8088180	WNT5A	7474	-2.16652	3.26491e-06
8023828	NETO1	81832	2.62957	1.36315e-06	8036079	DMKN	93099	-2.15765	1.36315e-06
8054344	RFX8	731220	2.62912	1.273e-06	8099364	ZNF518B	85460	-2.11271	1.57062e-06
8108716	PCDHB16	57717	2.57448	7.33786e-07	8009639	GPRC5C	55890	-2.11223	1.01537e-05
8122860	MYCT1	80177	2.57197	1.36315e-06	8081341	FAM172B	131909	-2.08465	2.66548e-06
8006433	CCL2	6347	2.56244	8.84371e-06	7963567	KRT8	3856	-2.03376	4.23294e-06
7904761	ITGA10	8515	2.52175	7.93118e-07	7909271	IL24	11009	-2.02042	1.48822e-05
8046824	FSIP2	401024	2.5179	1.53011e-06	8015210	KRTAP2-4//KRTAP2-1//KRTAP2-2//LOC730755	85294	-2.00633	2.77921e-06
8059905	COL6A3	1293	2.4975	7.33786e-07	8019576	KRTAP2-4//KRTAP2-1//KRTAP2-2//LOC730755	85294	-2.00633	2.77921e-06
8046833	FSIP2	401024	2.48784	5.60268e-06	7985213	CHRNA5	1138	-2.00517	2.66548e-06
8127391	EYS	346007	2.39437	1.66876e-05
8031076	CACNG7	59284	2.351	4.23495e-05
8169186	TBC1D8B	54885	2.318	2.66548e-06
8009502	KCNJ2	3759	2.31479	2.34391e-06
8135734	C7orf58	79974	2.27919	1.98534e-06
8135069	SERPINE1	5054	2.2535	2.45737e-06
8044212	SULT1C2	6819	2.24484	1.60873e-06
8137670	PDGFA//LOC100132080	5154	2.2432	4.23294e-06
8136983	OR2A20P//OR2A9P	401428	2.2395	1.47184e-06
8137526	INSIG1	3638	2.23254	1.36683e-06
8152703	FBXO32	114907	2.20314	1.92219e-05
7961083	CLEC2B	9976	2.19454	1.36315e-06
8114938	JAKMIP2	9832	2.18635	2.53384e-06
8140556	HGF	3082	2.18439	1.08372e-05
8130739	RPS6KA2	6196	2.17929	4.48234e-06
8046333	CYBRD1	79901	2.16641	1.36315e-06
8167560	GAGE12J	729396	2.16395	5.20087e-06
7995838	MT1X	4501	2.1509	1.98534e-06
8114964	SPINK1	6690	2.14376	4.63878e-06
7917304	MCOLN3	55283	2.13412	1.98534e-06
7983630	FGF7	2252	2.12817	7.57766e-06
8138381	AGR2	10551	2.09557	9.68262e-06
8148220	FER1L6	654463	2.06163	5.60268e-06
8129666	SLC2A12	154091	2.04548	1.06694e-05
8150881	PLAG1	5324	2.04015	1.98534e-06
8143629	OR2A9P//OR2A20P	441295	2.01323	1.54609e-06
7917728	FAM69A	388650	2.00934	2.53384e-06
