# Supplementary material for: Loss of microRNA-135b Enhances Bone Metastasis in Prostate Cancer and Predicts Aggressiveness in Human Prostate Samples
Source: Cancers (Basel). 2021 Dec 9;13(24):6202. doi: 10.3390/cancers13246202 (PMC8699528; doi:10.3390/cancers13246202)
Supplement: Supplementary file 1 [file cancers-13-06202-s001.zip › Table S6 .xlsx]

## Sheet: Table S6
Table S6. Gene sets analysis with all differentially expressed genes of transcriptomic array data
GENERAL PROCESS	UPREGULATED GENE SETS	SOURCE	HITS	GENES INCLUDED IN EACH GENE SET
ANGIOGENESIS	Increased permeability of the vessels	BEDMOTIVE	15	BDKRB1, NPR3, PTGES, CXCL8, PTGIR, IFNGR1, NRP1, ADRB2, PTGFR, LEPR, VEGFA, PTGER4, PTGER2, CSF1, TNFSF15
	HIF-1 signaling pathway	KEGG	41	TLR4, EIF4E, AKT1, CAMK2G, PDHA1, RPS6, ELOC, PIK3CB, ERBB2, IGF1R, EPO, PIK3R2, PFKL, IFNGR1, GAPDH, PIK3R1, EIF4E2, MAPK3, MKNK2, INSR, EGLN2, HK1, IL6R, RBX1, CAMK2D, ARNT, HK2, HMOX1, EGFR, PRKCA, LTBR, VEGFA, CDKN1B, EGLN3, PDK1, IL6, SLC2A1, EDN1, ENO2, SERPINE1, ANGPT2
	HIF1A	TRRUST	41	PLAU, TGFB3, CCND1, MDK, SLC29A1, BID, E2F3, APEX1, TUBB3, MUC1, FGF2, PTGES, ASS1, SETD2, CTGF, EPO, GCK, ERCC2, GAPDH, TLR6, ITGB2, FAM162A, VEGFB, RECK, ARNT, PFKFB4, TIMP2, TERT, NR3C1, CA9, AGTR1, VEGFA, EGLN3, BNIP3, SLC2A1, PPARA, EDN1, CXCR4, NT5E, LOX, SERPINE1
	Sustained Angiogenesis Cancer	BEDMOTIVE	34	EFNB3, PLAU, EPHB3, EFNB1, EPHB4, EFNA1, FGF2, ITGB3, ERBB2, EFNA2, CXCL8, FGF1, PTTG1, ITGB5, SRC, PDGFB, EFNB2, THBS1, PECAM1, EFNA5, TP53, TGFB1, KRAS, EPHA6, EGFR, EPHB6, VEGFA, EPHA7, EPHA4, COL4A2, COL4A1, PDGFA, SERPINE1, ANGPT2
	Vascular Aging	BED	31	CYC1, AKT1, BAK1, CASP3, PPARGC1B, COL8A2, PIK3CB, ELANE, PPARG, ERCC1, JUND, CTNND1, PECAM1, VEGFB, TP53, ADRB2, TIMP2, LMNA, TGFB1, SOD2, KRAS, MMP14, NFKBIA, CAV1, RUNX2, PRKCA, VEGFA, MYLK, IL6, EDN1, CCL2
BONE-RELATED PROCESS	Bisphosphonate Action pathway	SMPDB	18	SC5D, GGPS1, HMGCR, FDPS, SOAT1, FDFT1, LIPA, LSS, MVD, HSD17B7, HMGCS1, MVK, IDI1, SQLE, DHCR24, MSMO1, CYP51A1, ACAT2
	Imbalance between bone formation and resosption	BEDMOTIVE	9	SOST, TNFRSF11A, COL1A1, NR3C1, RUNX2, PTGER4, CTSK, PTGER2, CSF1
	Activation of osteoclasts and bone resorption	BEDMOTIVE	14	VDR, F2RL1, TNFRSF11A, ITGB3, IL17B, TRAF6, RUNX2, LIF, ITGAV, IL6, IL1A, CTSK, PTGER2, CSF1
	Increased bone loss	BEDMOTIVE	7	INHBA, INHBE, ESR2, INHBB, IL6, IL1A, CSF1
	MITF	TRRUST	6	CDK2, ACP5, BEST1, GPNMB, CTSK, CD82
CANCER METASTASIS	Neoplasms	BED	86	ITGB4, EFNB3, PLAU, PPP1R13B, NME1, EPHB3, CCND1, BRCA1, EFNB1, MSH2, FGFR4, MLH1, EPHB4, MYC, MEN1, MSH6, MMP15, CDK4, EFNA1, BIRC5, FGF2, RAF1, SMAD2, TNFRSF10A, NF2, ITGB3, ERBB2, SKP2, SMO, NF1, WT1, MMP1, EFNA2, CXCL8, FGF1, PTTG1, ATM, TGFBR2, APAF1, CASP8, ITGB5, XIAP, NFKB2, CDH2, WRN, SRC, PDGFB, EFNB2, THBS1, ETS2, PECAM1, EFNA5, TP53, CFLAR, MED23, TERT, TGFB1, NCAM2, KRAS, MMP14, EPHA…
	Tissue invasion and metastasis_cancer	BEDMOTIVE	21	ITGB4, NME1, MMP15, FGF2, ITGB3, MMP1, CDH2, PDGFB, MED23, TGFB1, NCAM2, MMP14, VEGFA, TXNIP, CD9, IL1A, ERBB4, CD82, CXCR4, HGF, CCL2
	PI3K-Akt signaling pathway	KEGG	137	ITGB4, CCNE2, TLR4, LPAR4, CCND1, EIF4E, PPP2R5A, COL4A6, AKT1, FGFR4, PTK2, COL4A5, MTCP1, YWHAH, MYC, IRS1, PDGFD, RPS6, CDK4, LAMB1, LPAR2, EFNA1, YWHAG, FGF2, PPP2R3B, RAF1, LAMB2, HSP90AA1, LPAR5, PPP2R5E, LAMC3, PPP2R5C, CCND3, PDGFRA, FGF19, CREB5, SOS1, LAMC2, THEM4, ITGB3, PIK3CB, IGF1R, GNB4, IL7R, CDK2, BAD, PIK3AP1, CHRM1, EFNA2, FGF17, FGF1, EPO, GNG13, IL2RB, FGF5, PIK3R2, TNXB, GNG…
	Bone invasion and metastatic growth	BEDMOTIVE	24	ITGB4, FGF2, TGFB2, TNFRSF11A, RPP21, ITGB3, VCL, TYRO3, PDGFB, TNC, PTHLH, ITGB1, BMPR2, TGFB1, CAV1, NDRG1, IGF2, ITGA5, IL6, GAS6, EDN1, MERTK, CXCR4, PDGFA
	Homing_BM_PC	BEDMOTIVE	16	NOV, FGF2, TNFRSF11A, ITGB3, CDK2, NFKB2, LGALS3, PTHLH, ITGB1, ITGA3, GJA1, IGF2, ITGA5, CXCR4, LOX, HGF
	Bone metastasis_PC	BED	52	ITGB4, SPARC, EPCAM, NOV, AKT1, EIF5A2, PTK2, SOST, EZH2, FGF2, TGFB2, TNFRSF11A, RPP21, ITGB3, ERBB2, IGF1R, VCL, CDK2, TJP1, TYRO3, NFKB2, CDH2, LGALS3, SRC, PDGFB, TNC, PTHLH, OGT, ITGB1, ITGA3, ZEB1, BMPR2, LMNA, TGFB1, EPHA6, ITGA6, EGFR, CAV1, NDRG1, GJA1, IGF2, EIF2AK3, ITGAV, ITGA5, IL6, GAS6, EDN1, MERTK, CXCR4, LOX, HGF, PDGFA
	Positive regulation of cell migration	GOPROCESS	79	TIAM1, SERPINB3, PLAU, RHOD, MCAM, SPHK1, FAM83H, ELP6, GPER1, CTSH, F2RL1, PTK2, DDRGK1, PDGFD, CORO1A, LAMB1, PDGFRA, LAMC2, CCAR1, ELP5, FAM110C, IGF1R, GRB7, CCL24, INSM1, FGF1, CCL3, ZNF304, TNFAIP6, PIK3R1, INSR, SUN2, WASHC1, ACTN4, RDX, NUMB, PTP4A1, HAS2, JAK2, PDGFB, ADAM10, THBS1, RIPOR1, HSPA5, FER, PREX1, TGFB1, SOD2, ADAM17, MMP14, FERMT3, F3, COL1A1, ITGA6, RUFY3, EGFR, SPRY2, TGFB…
	Interaction between MM cells and BM	BEDMOTIVE	19	SDC1, MUC1, FGF2, SETD2, IGF1R, MMP1, CCL3, ICAM1, IL6R, ITGB2, ITGB1, TGFB1, CD40, TNFRSF17, VEGFA, IL6, IL1A, CXCR4, HGF
	GTPase activator activity	GOFUNCTIONID	115	CHML, CDC42EP1, GDI2, PLXNB1, RIN3, PGAM5, RIN2, GMIP, PLCB1, CDC42EP2, OCRL, RANBP1, NPRL2, USP6NL, ASAP1, GIT1, SMAP2, ARHGAP23, ARHGAP39, ADAP1, RAP1GDS1, RALBP1, CDC42EP4, RGS14, RGS19, SOS1, PREB, LLGL2, DAB2IP, ARHGAP27, ECT2, NF1, TBC1D10C, RASA2, RALGAPA1, AGAP2, TBC1D26, TBC1D2B, GNAQ, SRGAP2, ARHGEF1, AGAP1, PIK3R2, SYDE1, RUNDC1, ARHGAP22, TSC2, SH3BGRL3, AGFG1, ARHGEF12, BNIP2, GAPVD1…
	REL	TRRUST	8	ICAM1ICAM1, CSRP1, IER3, SOD2, F3, TNFAIP3, IL6, CCL2
	STAT3	TRRUST	61	VDR, NME1, CCND1, IKBKE, NLK, AKT1, MYD88, SHH, MYC, CDK4, PHB, BIRC5, PSMB5, MUC1, FGF2, PTPN6, CCND3, HSPB1, MMP1, CTGF, CXCL8, FGF1, KRT17, UCP2, ICAM1, LGALS3BP, S100A11, POU2F1, JAK2, LTBP1, VEGFB, SOCS3, KLF11, TP53, CFLAR, CSRP1, BCL6, TERT, TGFB1, ROR1, IRF1, STS, LCAT, MMP14, ZFP36, HMOX1, STAT1, EGFR, PIAS3, ESR2, VEGFA, S1PR1, DDIT3, ETV6, CDKN1B, PIM1, IL6, PPARA, CYR61, HGF, CCL2
	HNF1A	TRRUST	8	IGFBP1, CSRP1, TM4SF1, GPR39, VEGFA, ACAT2, NT5E, SLCO1B3
	SMAD4	TRRUST	14	SKIL, MYC, PDGFRA, EPO, UCP2, FSTL3, TNC, TGFB1, ZFP36, AHR, BTRC, BAMBI, FBXO32, SERPINE1
	Tissue invasion and metastasis_CCRCC	BEDMOTIVE	21	RUVBL1, NOV, PINX1, APOBEC3B, IGF2BP3, MUC1, FOXM1, GEMIN2, NNMT, TIMP2, TGFB1, SATB1, EGFR, SATB2, LOXL2, MME, PTGER4, IL6, ERBB4, CXCR4, CCL2
	Tissue invasion and metastasis_Melanoma	BEDMOTIVE	11	DICER1, NF2, MMP1, PLXND1, LGALS3, GAB2, SDC2, GDF15, SDCBP, GPNMB, NRP2
CELL DIVISION	Positive regulation of mitotic nuclear division	GOPROCESS	9	TERF1, BTC, INSR, PDGFB, IGF2, IL1A, EDN1, RGCC, EPGN
	Growth factor binding	GOFUNCTIONID	13	NKD2, LTBP2, NRP1, BMPR2, IL6ST, ACVR2A, ACVR1C, LIFR, GHR, RHBDF1, NRP2, DUSP1, OSMR
	Epidermal growth factor receptor binding	GOFUNCTIONID	10	VAV2VAV2, BTC, ATXN2, FER, SHC1, AREG, ITGA5, ERBB4, AGR2, EPGN
	HDAC3	TRRUST	11	MYCMYC, GATA2, PCK2, LSS, ULBP1, EGFR, GRHL1, VEGFA, CDKN1B, GCM1, CXCR4
	Growth factor activity	GOFUNCTIONID	47	TGFB3, NOV, NENF, TFF1, MDK, GDF11, JAG1, CXCL1, GMFB, PDGFD, CDNF, FGF2, TGFB2, NUDT6, NDP, NRG2, INHBA, FGF19, BTC, JAG2, GDF10, CTGF, FGF17, FGF1, BMP8B, FGF5, BMP1, PDGFB, CSF3, VEGFB, KITLG, TGFB1, INHBE, AREG, BMP3, LIF, VEGFA, INHBB, GDF15, PDGFC, IGF2, IL6, CSF1, FGF7, HGF, PDGFA, EPGN
CHOLESTEROL METABOLISM	Statins action pathway	SMPDB	18	SC5DSC5D, GGPS1, HMGCR, FDPS, SOAT1, FDFT1, LIPA, LSS, MVD, HSD17B7, HMGCS1, MVK, IDI1, SQLE, DHCR24, MSMO1, CYP51A1, ACAT2
	Hypercholesterolemia	BED	22	APOO, SNX17, APOE, SLC27A5, SC5D, OSBPL1A, STARD3, MVK, SREBF1, SQLE, DHCR7, MVD, HDLBP, CYP27A1, LDLR, CYP51A1, HMGCR, DHCR24, MSMO1, SREBF2, HMGCS1, INSIG2
	Altered fatty acid metabolism	BEDMOTIVE	13	ACACB, DGAT2, PPARG, FASN, FOXA2, SREBF1, PRKAA2, CAV1, NFE2L2, GHR, SCD, PPARA, INSIG1
	Increased Body fat	BEDMOTIVE	7	INHBA, LMNA, NR3C1, CAV1, LEPR, THRB, IL6
	Increased LDL production	BEDMOTIVE	14	APOO, APOE, SLC27A5, SC5D, MVK, SREBF1, SQLE, MVD, HDLBP, CYP51A1, HMGCR, DHCR24, MSMO1, HMGCS1
ENDOMEMBRANE SYSTEM	Regulation of vesicle fusion	GOPROCESS	21	USP6NL, TBC1D10C, TBC1D26, TBC1D2B, RUNDC1, TBC1D22B, RABGAP1, TBC1D1, EVI5L, TBC1D17, TBC1D15, TBC1D3B, TBC1D2, TBC1D3G, TBC1D3H, TBC1D3C, TBC1D3, TBC1D3F, TBC1D8, TBC1D4, TBC1D8B
	Extracellular space	GOLOCATION	416	GPC4, IL37, WNT5A, IL24, RBP4, C1QTNF1, FGFBP1, IL13RA2, SMPDL3B, SERPINB5, SULF2, IGFBP3, ZNF649, WNT7A, SERPINB3, SPINT1, TGFBI, CST3, SPARC, ANPEP, CXCL6, PTPRG, SORL1, FRMD4B, CHEK1, SELENBP1, PLAU, SERPINB4, TST, IGFBP6, POP1, SERPIND1, CXADR, TGFB3, SFN, MCAM, LCP1, NOV, CMTM7, C1QBP, FAM20C, HSPG2, CTSL, TACSTD2, CTSH, SORD, WNT3, MTCL1, NENF, TFF1, SERPINB2, GNL3, PRSS2, SHH, TLE2, GLE1, …
	Apolipoprotein E	GOLOCATION	23	APOE, TUBB4B, VCL, MGAT1, CTSF, LFNG, COL6A2, COL12A1, EFEMP2, ITGB2, CLTC, PCMT1, OLFML3, MFGE8, DNAJC3, EDIL3, SLC12A2, SDCBP, SERPINE2, ATP1A3, CD9, ATP1B1, COL6A3
	Endomembrane system	GOLOCATION	53	CDC42EP1, SNAP47, NENF, AVEN, CDC42EP2, USP6NL, FIBP, DMTN, MON1A, RNF34, CDC42EP4, ACACB, RHEBL1, NRBP2, MAL2, TBC1D10C, TSNARE1, MAP1LC3C, TBC1D26, TBC1D2B, RUNDC1, SLC9A3R2, RAC3, MAP1LC3B, RAPGEF3, TBC1D22B, ADORA2A, RABGAP1, CDC42EP3, PARD3B, MAP1LC3B2, CDK5RAP3, JAK1, TBC1D1, EVI5L, RUFY3, TNFRSF17, DOCK9, TBC1D17, TBC1D15, TBC1D3B, PANX3, TBC1D2, TBC1D3G, NBEA, TBC1D3H, TBC1D3C, TBC1D3, TB…
	Golgi membrane	GOLOCATION	259	RNF125, SORL1, B4GALT6, PARM1, SYBU, B3GALT5, LARGE2, GBA2, COG2, GPER1, AP1S2, ST3GAL1, GNPNAT1, EBAG9, NMNAT2, SCAP, ATP7B, SACM1L, AP1S1, HYAL2, GOLT1A, TRIP11, NDST2, B3GALT6, AP1G2, PGAP2, B3GNT3, PRKCI, TMEM132A, PDGFD, SLC9A8, RAB36, ARF3, APOO, SNAP29, SLC35A4, KLHL12, AGPAT3, SEC24C, TRAPPC6B, GOLGA5, PKMYT1, CLSTN3, TRAPPC9, MBTPS2, GLIPR2, GALNT18, GALNT2, TMEM115, CTSC, CHST3, ACER2, …
EXTRACELLULAR MATRIX	ECM-receptor interaction	KEGG	35	ITGB4, COL4A6, HSPG2, COL4A5, SDC1, LAMB1, LAMB2, LAMC3, LAMC2, GP1BB, ITGB3, GP6, TNXB, ITGB5, COL6A2, TNC, THBS1, ITGB1, SDC4, ITGA3, THBS3, LAMC1, COL1A1, ITGA6, ITGB8, LAMA4, ITGA2, ITGAV, LAMA3, COL4A2, ITGA5, COL4A1, COL6A3, ITGA10, SV2A
	Focal adhesion	KEGG	78	TGB4, CCND1, COL4A6, AKT1, PTK2, COL4A5, ZYX, PDGFD, MAPK9, LAMB1, RAF1, LAMB2, VAV2, PPP1CC, LAMC3, CCND3, PDGFRA, SOS1, LAMC2, ITGB3, PIK3CB, ERBB2, IGF1R, VCL, PAK2, BAD, MYL12A, PIK3R2, TNXB, PIK3R1, CDC42, RAC3, MAPK3, ITGB5, XIAP, MAPK8, ACTN4, COL6A2, MYLK4, SRC, PDGFB, TNC, SOS2, THBS1, ITGB1, VEGFB, ITGA3, THBS3, PAK3, LAMC1, SHC1, PPP1R12B, PARVA, ARHGAP35, COL1A1, ITGA6, DOCK1, EGFR, C…
	Integrin binding	GOFUNCTIONID	41	TGFBI, CXADR, NOV, ADAM11, PTPN2, ITGB1BP1, LAMB2, ADAM15, S1PR3, CTGF, FGF1, TNXB, FRMD5, ICAM1, ACTN4, LTBP4, SRC, ADAM10, THBS1, ITGB1, P4HB, CD151, ITGA3, TSPAN4, ADAM9, TIMP2, ADAM17, ERBIN, MMP14, FERMT3, ITGA6, MFGE8, SEMA7A, EGFR, UTRN, EDIL3, ADAM23, TSPAN8, FBLN1, CD9, GPNMB, ADAMTS5, ITGA2, ITGA5, FBN1, DST, CYR61
	Extracellular matrix organization	GOPROCESS	71	ITGB4, SERPINB5, TGFBI, SPARC, F11R, COL4A6, HSPG2, PTK2, COL4A5, PRDX4, NID2, CRISPLD2, LAMB1, FGF2, LAMB2, LAMC3, POMT1, MFAP2, COL8A2, LAMC2, ITGB3, NF1, ADAMTSL4, MATN4, ERCC2, ICAM1, ITGB5, BSG, NFKB2, COL6A2, BCL3, PDGFB, TNC, B4GALT1, ITGB2, THBS1, HSD17B12, PECAM1, ITGB1, ATP7A, DDR1, FURIN, COL5A2, RECK, PXDN, ITGA3, LAMC1, ERO1A, MATN3, NID1, COL1A1, ITGA6, NDNF, APBB2, ITGB8, FBLN1, LA…
GLUCOSE METABOLISM	FOXO1	TRRUST	10	NLK, IGFBP1, PPARG, TXNIP, CDKN1B, FABP4, IL6, EDN1, CXCR4, ANGPT2
	PPARa	TRRUST	19	SLC25A20, G0S2, IGFBP1, CEBPD, IL6R, CEBPB, SLC9A1, IL6ST, SOD2, ANGPTL4, HMOX1, NFKBIA, PDK4, PLIN2, TXNIP, SREBF2, FABP4, IL6, SERPINE1
	PPARg	TRRUST	28	RARB, CCND1, JAG1, MYC, ACAT1, BAD, MMP1, FGF1, ICAM1, CAT, POU2F1, SLC9A1, SAT1, TP53, CFLAR, DBI, KLF4, ANGPTL4, HMOX1, EGFR, CAV1, PLIN2, TXNIP, GDF15, GK, FABP4, CSF1, SERPINE1
	PPAR signaling pathway	KEGG	23	EHHADH, ACOX2, ACAA1, SLC27A4, MMP1, PLIN4, AQP7, FADS2, PPARG, RXRB, PCK2, DBI, CYP27A1, ANGPTL4, SCP2, PLIN2, ACSL3, PDPK1, GK, SCD, FABP4, ME1, PPARA
	Obesity	BED	49	RBP4, TLR4, GABRB3, MKKS, PYCARD, ABHD5, RAF1, IRX3, KSR2, G0S2, ADRA2B, TNFRSF1B, CXCL8, LCN2, MGLL, FFAR4, ADRB1, PPARG, LGALS3, JAK2, NR3C2, NAMPT, HSPA5, PNPLA2, SOCS3, NEGR1, ADRB2, BBS2, TGFB1, PRKAA2, TBC1D1, NPC1, F3, IKBKB, TNFRSF1A, NR3C1, FTO, CTSD, OXTR, LEPR, VEGFA, DDIT3, FABP4, ANGPTL2, IL6, GABRA3, HGF, SERPINE1, CCL2
IMMUNE SYSTEM	Cytokine-cytokine receptor interaction	KEGG	77	IL24, CXCL6, IFNLR1, TGFB3, TNFRSF14, TNFRSF18, CXCL1, BMPR1B, CCR10, TGFB2, CD70, TNFRSF11A, CXCR3, TNFRSF10A, IFNE, PDGFRA, TNFSF14, CXCL5, INHBA, IL15RA, CCL21, TNFRSF8, IL7R, CCL17, TNFRSF1B, CCL24, IFNL2, IL22RA1, IFNL3, CXCL8, EPO, CCL3, IL17B, IL2RB, IFNGR1, TGFBR2, IL6R, BMPR1A, IL17RA, PDGFB, CSF3, VEGFB, KITLG, BMPR2, TGFB1, IL6ST, INHBE, CXCL2, TNFSF9, IL18R1, TNFRSF1A, CD40, ACVR2A, E…
	STAT1	TRRUST	33	IFNLR1, CTSL, ACAT1, MUC1, FGF2, HSP90AA1, TAP1, PDCD1, KRT17, LCN2, CCL3, CEBPD, ICAM1, PPARG, HLA-E, JAK2, SOCS3, S100A10, TP53, IRF1, HMOX1, CD40, STAT2, EGFR, GLS, MVP, IFIT3, LY96, PIM1, IL6, PPARA, EDN1, CCL2
	Cellular response to interleukin-1	GOPROCESS	26	PYCARD, HYAL2, HYAL3, USP10, RBMX, CCL21, DAB2IP, CCL17, CCL24, CXCL8, ADAMTS7, LCN2, CCL3, ICAM1, TANK, NKX3-1, HAS2, CEBPB, ABCC2, CD40, ADAMTS12, IL6, TFPI, EDN1, CCL2, ANKRD1
	Positive regulation of inflammatory response	GOPROCESS	27	WNT5A, TLR4, ZP3, HYAL2, HSPD1, PLA2G7, CLOCK, CCL24, CCL3, JAK2, TNIP1, TNFRSF1A, NFKBIA, CDK19, IL1RL1, EGFR, LDLR, AGTR1, TGM2, TNFSF4, PDE2A, PTGER4, GPRC5B, ITGA2, FABP4, PDCD4, SERPINE1
	SPI1	TRRUST	20	TLR4, PARG, PEBP1, NSFL1C, TNFRSF11A, ELANE, PTGIR, ACP5, DAPK2, ITGB2, TEC, BCL6, CD40, CD68, IFIT3, MME, NCF2, CTSK, CSF1, CCL2
	NFKB1	TRRUST	98	TRIM21, EPCAM, FBP1, PLAU, CCND1, TAP2, AKT1, BDKRB1, TFF1, E2F1, NOLC1, RRM2B, MYC, CXCL1, SDC1, CDK4, CSNK2A1, CASP3, BIRC5, MAT2A, TAP1, PTGES, PTPN6, GSTP1, YY1, TNFRSF10A, TNFSF14, CXCL5, HES1, MUC2, WT1, MMP1, GADD45G, CXCL8, ADORA1, MUC6, LCN2, CCL3, HAX1, ICAM1, NCOR2, XIAP, OPTN, ATF3, PCYT2, NCOR1, SP3, CHUK, TAPBP, ADORA2A, HOXA9, HLA-F, BCL3, CYP2E1, TNC, PTHLH, PPIG, CARD8, GCLC, NAM…
GENERAL PROCESS	DOWNREGULATED GENE SETS	SOURCE	HITS	GENES INCLUDED IN EACH GENE SET
CELL DIVISION	G1/S transition of mitotic cell cycle	GOPROCESS	62	CCNE2, CDC25A, MCM10, MCM4, PCNA, RBBP8, MCM8, CCND1, CDC45, EIF4E, PRIM1, MCM3, POLE, MCM2, POLE4, CDK1, AKT1, CAMK2G, TYMS, RCC1, CDC7, RANBP1, MYC, RRM2, PPAT, POLE2, POLA1, ORC1, POLE3, RPS6, CDK4, CDT1, MCM7, PHF8, CRLF3, ORC6, DHFR, POLA2, INHBA, MCM5, CDC6, SKP2, CDK2, ORC5, RHOU, CACUL1, ORC3, CUL3, WEE1, CDK6, LATS2, PLK3, IQGAP3, LATS1, ITGB1, RGPD4, PLK2, RANBP2, RB1, CUL4A, ACVR1, CDK…
	Condensed chromosome kinetochore	GOLOCATION	45	ZWINT, Septin-6, ZWILCH, SGO1, RASSF2, CENPU, CENPN, DYNC1LI1, PINX1, ZNF276, AHCTF1, ANAPC16, SEH1L, CENPX, ERCC6L, HSF1, CLASP2, MAD2L1, CENPM, NUP133, CDT1, KNSTRN, BIRC5, SPAG5, CENPE, PHF6, CENPO, BUB1B, PPP1CC, LRWD1, BOD1L2, NUP85, KNTC1, KNL1, KIF2C, CENPT, DYNC1I1, CENPW, 37500, CHAMP1, NDEL1, NUF2, CLASP1, SGO2, BUB3
	G2 DNA damage checkpoint	GOPROCESS	12	CHEK1, RBBP8, CLSPN, DTL, BRCA1, FAM175A, BRCC3, TAOK1, BABAM2, MAPKAPK2, CDC14B, UIMC1
	Regulation of cell cycle	GOPROCESS	40	CDC25A, BOP1, MYBL2, CABLES1, PCLAF, ID3, LIN9, DTL, E2F5, TRNP1, USP16, TXLNG, GAS2L1, BAK1, BAP1, FOXM1, PKMYT1, CDC25C, E2F2, CCNB2, RBL1, NUP214, HSPA8, UBA3, PES1, GADD45G, MADD, TSC2, MNT, GRK5, PER2, JUND, WEE1, TSC1, SRC, ITGB1, GADD45B, LIN37, IRF1, ARNTL
DNA BIOLOGY	snoRNA binding	GOFUNCTIONID	9	NOP56, DDX21, NHP2, NUDT5, IMP4, UTP6, PWP2, NOP58, IMP3
	Nuclear chromosome	GOLOCATION	11	RAD51, PINX1, BLM, H3F3A, PBRM1, BIRC5, HIST1H4A, HDAC8, ZBED1, HMGA2, SPIDR
	Nucleolus	GOLOCATION	376	IFI16, SCNN1G, URB2, BOP1, EXOSC4, MCM10, NOP56, MAK16, RAD51, EXOSC2, SELENBP1, PARP1, RPP38, AATF, NOP16, POP1, VRK1, RRS1, GTPBP4, DKC1, DDX21, RRP1B, URB1, SURF2, TSEN2, PUM3, SCAF11, DTL, REXO4, ERCC6, E2F5, C1QBP, NBN, WDR82, RRP9, POLR1E, RIOX2, SETMAR, BYSL, DHX33, TRAIP, TMA16, STK35, MPHOSPH6, LAS1L, ITPR1, JPT1, FCF1, GNL3L, DTD1, NOL6, NAA10, METTL1, UTP14A, WDR43, GCFC2, NOL9, BEND3,…
	Nucleosome	GOLOCATION	29	H2AFY2, HIST1H2BH, HIST1H2BB, HIST1H2AG, HIST2H2AB, HIST1H2AH, H2AFZ, HIST1H2BL, HIST1H2BC, HIST1H2BM, H3F3A, HIST2H3A, HIST2H2AA3, HIST1H2AB, H1F0, HIST1H4A, HIST1H2BK, HIST1H2BD, H1FOO, HIST2H2BF, H2AFX, HIST1H2BO, HIST3H3, PRM1, HP1BP3, HIST2H2BE, KAT6A, SHPRH, HIST1H1A
	Chromosome, centromeric region	GOLOCATION	29	DSCC1, MIS18A, CDCA5, SUV39H2, PPP2R5A, CENPL, SGO1, OIP5, HELLS, STAG1, CENPB, CENPA, BIRC5, CENPP, SUV39H1, CENPE, PPP2R5C, DNMT3A, FMR1, KIF2C, PPP2CB, CENPT, UVRAG, PDS5A, CENPW, NUF2, PDS5B, SGO2, SMC3
DNA REPEAIR	DNA synthesis involved in DNA repair	GOPROCESS	22	EXO1, RAD51, RBBP8, XRCC2, BRCA1, NBN, POLE, DNA2, RMI1, XRCC3, RFC3, BLM, BRIP1, RAD51C, RAD50, POLD1, POLD3, TOP3A, RAD51B, ATM, WRN, POLD4
	DNA damage-response	BED	95	CDC25A, EXO1, PCNA, RAD51, CHEK1, RBBP8, SFN, APEX2, CCND1, ERCC6, BRCA1, E2F5, NBN, MSH2, POLE, FANCM, OGG1, UNG, CDK1, AKT1, FANCL, FANCA, ATRIP, MLH1, E2F1, BLM, CDC25B, RBBP7, BRIP1, LIG3, RRM2B, FAN1, YWHAH, RAD54L, E2F3, CENPX, FANCG, DCLRE1C, APEX1, POLE3, ATR, MAD2L1, POLD2, MSH6, ANAPC13, RAD50, ESPL1, GTF2H3, PKMYT1, POLD1, FANCB, CRLF3, CETN2, POLD3, CDC25C, FANCE, TFDP2, E2F2, BUB1B, …
	Double-strand break repair	GOPROCESS	42	RAD51, RBBP8, PARP1, XRCC2, GEN1, MCM8, BRCA1, NBN, RAD54B, POLQ, XRCC3, AP5S1, BLM, HELQ, SMC6, LIG3, FAN1, RAD54L, FBXO18, NABP2, RAD51C, RAD50, FEN1, KDM4D, RNF138, INO80, YY1, H2AFX, ERCC4, RAD51B, TONSL, NSMCE2, RECQL4, SPIDR, ATM, NABP1, PSMD14, WRN, MCM9, SWI5, REC8, RECQL
	DNA repair	GOPROCESS	99	EXO1, RAD51, CHEK1, RBBP8, PARP1, XRCC2, UHRF1, CHAF1B, RUVBL1, CLSPN, TDP1, ERCC6, MSH2, CINP, UNG, CDK1, TICRR, RAD18, FANCL, FANCA, POLQ, TOPBP1, XRCC3, BLM, TAOK1, RRM2B, RFWD3, FAN1, RAD54L, ACTR8, RBM14, FANCG, HSF1, POLE2, ALKBH1, APEX1, FANCD2, NABP2, ATR, MEN1, RFC5, MSH6, RAD51C, KIN, RAD50, UBE2A, GTF2H3, TTC5, FOXM1, PARPBP, FEN1, ANKLE1, POLD1, SUPT16H, ZRANB3, RBM17, ACTL6A, ERCC4, …
DNA REPLIACTION	DNA replication	GOPROCESS	89	DSCC1, CDC25A, MCM10, MCM4, PCLAF, EXO1, CHEK1, RFC4, RBBP8, CHAF1B, TOP1MT, CLSPN, MCM8, TIPIN, CDC45, DTL, BRCA1, NBN, MCM3, POLE, CINP, MCM2, CDK1, DNA2, TICRR, DTD1, RMI1, ATRIP, TOPBP1, RFC3, BLM, RFC2, CDC7, RBBP7, BRIP1, LIG3, NFIX, RRM2, RBM14, POLE2, POLA1, ORC1, POLE3, ATR, POLD2, RFC5, KIN, RAD50, RNASEH2A, MCM7, GRWD1, FAM111A, TIMELESS, FEN1, POLD1, CDC25C, SUPT16H, RHNO1, TNFAIP1, O…
	Purine nucleotide biosynthetic process	GOPROCESS	6	HPRT1, MTHFD1, OAS2, ADSL, PRPS1, PPAT
GENOMIC INESTABILITY	Telomere maintenance via recombination	GOPROCESS	25	PCNA, RAD51, RFC4, PRIM1, POLE, POLE4, DNA2, XRCC3, RFC3, RFC2, SMC6, POLE2, POLA1, POLE3, POLD2, RFC5, RAD51C, RAD50, FEN1, POLD1, POLD3, POLA2, NSMCE2, POLD4, RFC1
	DNA double-strand break processing	GOPROCESS	9	RBBP8, BRCA1, NBN, SETMAR, DNA2, BLM, RAD50, SMARCAD1, ATM
	Nuclear chromosome, telomeric region	GOLOCATION	48	H2AFY2, MCM4, PCNA, RAD51, PARP1, HIST1H2BB, NBN, MSH2, MCM3, MCM2, NHP2, CDK1, DNA2, PINX1, XRCC3, TERF1, DCLRE1C, DCLRE1B, APEX1, NABP2, H3F3A, MEN1, RAD50, MCM7, HIST1H4A, NAT10, CBX5, FEN1, GAR1, PRKDC, ERCC4, MCM5, TEN1, ORC5, ATRX, NABP1, ORC3, SUN2, ERCC1, HMBOX1, LIG4, CDC73, ACD, TERT, POT1, STN1, TNKS2, SP100
MITOCHONDRION BIOLOGY	Mitochondrial translation	GOPROCESS	61	MRPS25, CHCHD1, MRPL1, MRPL3, MRPL46, GFM1, MRPS12, MRPL16, MRPS26, MRPL39, MRPS2, ERAL1, MRPS16, MRPS11, MRPL21, NSUN3, MRPL33, PTRH1, GATB, MRPL41, MRPS23, MRPL4, MRPS17, MRPL11, MRPL24, MRPL19, MRPL58, MRPL47, MRPL15, LARS2, MRPL12, MRPL20, TSFM, MRPL50, MRPL55, MRPS24, AURKAIP1, NDUFA7, MRPL53, MRPS35, HARS, MTG2, MRPL40, MRPL13, MRPS7, MRPL32, MRPL52, MRPS33, GATC, MRPL28, MRPS28, MRPL49, MR…
	Mitochondrial inner membrane	GOLOCATION	225	NNT, SLC25A19, MRPS25, ATP5G1, PPIF, TST, TIMM8A, TIMM9, CHCHD1, MRPL1, CYC1, SLC25A4, MRPL3, ATP5J, IDH2, HCCS, MRPL46, ATP5A1, MRPS12, SLC25A38, HIGD1A, SLC25A10, SLC25A20, SLC25A26, STOML2, MRPL16, MRPS26, NDUFA1, MRPL39, NDUFB2, SLC25A12, MRPS2, L2HGDH, ERAL1, NDUFAF1, MRPS16, MRPS11, MRPL21, AIFM1, MRPL33, NDUFV3, COQ2, VDAC2, ABCB7, TRAP1, COX7B, SLC25A14, TYMS, HADH, EXOG, SLC25A5, MRPL41,…
	Mitochondrial nucleiod	GOLOCATION	28	TFAM, TOP1MT, TRMT10C, POLDIP2, LRPPRC, TFB2M, DNA2, DHX30, VDAC2, SLC25A5, FASTKD5, SUPV3L1, ATP5B, TEFM, HADHA, ELAC2, MTERF1, ATAD3A, CPS1, UQCC2, HADHB, SSBP1, POLG, TWNK, CLPX, ACADVL, TFB1M, TERT
RESPIRATORY METABOLISM	Tricarboxylic acid cycle	GOPROCESS	18	NNT, FH, IDH3A, IDH2, DLST, PDHA1, DLD, MDH2, DLAT, DHTKD1, CS, IDH3B, SUCLG1, OGDHL, SDHD, ACO2, SUCLA2, IDH1
	Mitochondrial respiratory chain complex I	GOPROCESS	35	NUBPL, NDUFA1, NDUFB2, NDUFAF1, AIFM1, NDUFV3, NDUFB9, BCS1L, TIMM21, NDUFB5, FOXRED1, NDUFC1, NDUFAF6, NDUFA7, NDUFB1, NDUFA2, NDUFAF3, NDUFAF7, NDUFV1, NDUFAF5, OXA1L, NDUFB10, NDUFA5, NDUFAF4, NDUFB7, NDUFB6, NDUFS6, NDUFS3, NDUFAF2, MT-ND6, NDUFA9, NDUFB3, MT-ND2, NDUFS4, TMEM126B
	Mtochondrial ATP synthesis - proton transport	GOPROCESS	11	ATP5G1, MP68, CYC1, ATP5J, ATP5A1, STOML2, ATP5C1, ATP5B, ATP5O, ATP5L, ATP5F1
TRANSLATION	Structural constituent of ribosome	GOFUNCTIONID	80	MRPS25, RPS24, MRPL1, MRPL3, MRPL46, MRPS12, MRPL16, MRPS2, RPSA, RPL29, MRPS16, MRPS11, MRPL21, MRPL33, MRPL41, MRPS23, MRPL4, MRPS17, RPL10A, MRPL11, MRPL24, MRPL19, RPL13, MRPL47, RPL24, MRPL15, RPL39, MRPL12, MRPL20, MRPL55, RPL32, MRPS24, RPL35, RPL34, RPS6, RPS27A, NDUFA7, RPL15, MRPS35, RPS3A, RPL14, MRPL13, MRPS7, MRPL32, MRPL52, RPL12, MRPS33, RPS23, RPS4X, MRPL28, RPS17, MRPL49, SURF6, …
	Ribosome biogenesis	GOPROCESS	26	URB2, BOP1, AATF, RIOX2, GNL3L, DDX31, NVL, NAF1, RPL34, MTG2, RPS18, GTPBP10, RRN3, ZNHIT6, MAK16, RRS1, RRP1B, RRP15, WDR74, RRP1, ZNF593, NIP7, WDR37, EIF6, PES1, RPF1
	Translation	GOPROCESS	91	RPS24, EIF1AX, MRPL1, EIF4E, MRPL3, MRPS12, NHP2, AKT1, EIF3J, GEMIN5, EIF2B2, MRPS2, RPSA, RPL29, MRPS16, MRPS11, GATB, MRPL41, IGF2BP3, MRPL4, MRPS17, RPL10A, EIF4EBP2, MRPL11, MRPL24, ABCE1, RPL13, EIF2AK2, RPL24, WARS, RPL39, MRPL55, RPL32, MRPS24, RPL35, RPL34, RPS6, RPS27A, RPL15, RPS3A, HARS, PABPC1, RPL14, EIF2S3, 37469, EIF2B5, MRPL13, MRPL32, MRPL52, RPL12, MRPS33, RPS23, RPS4X, MRPL28,…
	rRNA processing	GOPROCESS	117	BOP1, EXOSC4, NOP56, EXOSC2, RPP40, RPP14, RPP38, RPS24, RPP25, DKC1, DDX21, RRP1B, DIS3L, RRP9, BYSL, MPHOSPH6, LAS1L, FCF1, NOL6, UTP14A, WDR43, NOL9, RPSA, UTP15, RPL29, MRTO4, IMP4, UTP6, CHD7, PNO1, PWP2, DIEXF, NOLC1, RPL10A, PA2G4, UTP20, RBFA, RPL13, DCAF13, RRP1, DDX49, RPL24, GEMIN4, MRM2, RPL39, WDR55, RPL32, MPHOSPH10, RIOK1, RPL35, FRG1, EXOSC7, RPL34, NOL11, RPS6, RPS27A, RPL15, RPS…
	DNA recombination	GOPROCESS	25	EXO1, RAD51, RUVBL1, APEX2, XRCC3, BLM, RAD54L, ACTR8, RBM14, SUPV3L1, APEX1, RAD51C, KIN, RAD50, ACTL6A, RAD51B, ACTR5, PAGR1, ENDOG, HMGB1, ATRX, INO80D, ERCC1, NSMCE4A, RBPJ
