# Supplementary material for: Loss of microRNA-135b Enhances Bone Metastasis in Prostate Cancer and Predicts Aggressiveness in Human Prostate Samples
Source: Cancers (Basel). 2021 Dec 9;13(24):6202. doi: 10.3390/cancers13246202 (PMC8699528; doi:10.3390/cancers13246202)
Supplement: Supplementary file 1 [file cancers-13-06202-s001.zip › Table S7 .xlsx]

## Sheet: Table S7
Table S7. Pathways analysis of miR-135b predicted target genes
TERM	GENE SET	HITS	Adj-p-value (≤ 0.01)	GENES INCLUDED IN EACH GENE SET
KEGG	hsa04014 Ras signaling pathway	34	0.0009	KIT, MET, GRIN2B, NTRK2, RAP1A, CALML4, TGFA, PIK3R3, ANGPT2, PAK3, SYNGAP1, ABL2, ETS1, RELA, FLT1, AKT3, AKT2, PLA2G2D, MAPK8, GNB1, RAC3, PTPN11, PLA2G2F, RAPGEF5, ARF6, PLCG1, PLCG2, FGF16, RASAL2, RALA, RAC1, GAB2, RASSF5, PLA2G4F
KEGG	hsa04370 VEGF signaling pathway	10	0.0242	PPP3CA, PIK3R3, NFATC2, AKT3, AKT2, RAC3, PLCG1, PLCG2, RAC1, PLA2G4F
KEGG	hsa04514 Cell adhesion molecules (CAMs)	19	0.0289	MPZ, NCAM1, ITGAM, NFASC, NRCAM, HLA-F, CLDN5, MPZL1, CLDN2, CD86, CD28, ALCAM, CD226, CDH2, NRXN2, CLDN17, LRRC4, NTNG2, NEGR1
KEGG	hsa04520 Adherens junction	11	0.0312	MET, CTNNA3, CTNNA2, SSX2IP, PARD3, PTPN1, FER, RAC3, CSNK2A1, YES1, RAC1
KEGG	hsa04310 Wnt signaling pathway	20	0.0335	PPP3CA, SIAH1, RSPO1, ROR1, CTBP2, NFATC2, NFATC4, CCN4, DAAM1, MAPK8, RAC3, ROCK2, CSNK2A1, PRICKLE2, WNT2, FZD1, WNT7A, RAC1, FZD4, RSPO3
KEGG	hsa04020 Calcium signaling pathway	23	0.0369	PHKG2, NOS1, CACNA1C, CACNA1D, CACNA1E, PPP3CA, PTGER1, ATP2B2, MYLK4, CALML4, SLC8A1, HRH2, GNAL, GRM1, ADCY1, F2R, MYLK, ITPR2, PLCG1, PLCG2, GRPR, SLC8A2, PLCD3
KEGG	hsa04510 Focal adhesion	23	0.0477	MET, BCL2, ITGB6, PARVB, ITGA11, RAP1A, MYLK4, PIK3R3, PAK3, VAV2, FLT1, AKT3, AKT2, MAPK8, ITGA10, RAC3, MYLK, ROCK2, TNR, THBS2, RAC1, ITGA1
KEGG	hsa04978 Mineral absorption	9	0.0479	VDR, SLC11A2, ATP2B2, SLC8A1, ATP1B4, SLC46A1, ATP1B2, SLC31A1, SLC8A2
KEGG	hsa04380 Osteoclast differentiation	16	0.0524	MITF, FCGR3B, IFNAR2, PPP3CA, LILRB2, FOSB, PIK3R3, NFATC2, RELA, AKT3, AKT2, MAPK8, PLCG2, TEC, RAC1, GAB2
KEGG	hsa04218 Cellular senescence	19	0.0547	TSC1, CACNA1D, PPP3CA, NBN, CALML4, HLA-F, PIK3R3, NFATC2, NFATC4, ETS1, RELA, MDM2, AKT3, AKT2, E2F3, MRE11, ITPR2, CDKN2B, RASSF5
KEGG	hsa04151 PI3K-Akt signaling pathway	35	0.0968	COL1A1, KIT, MET, TSC1, IL3, BCL2, IFNAR2, ITGB6, PRLR, ITGA11, NTRK2, TGFA, PIK3R3, ANGPT2, PIK3R5, RELA, MDM2, FLT1, MCL1, AKT3, AKT2, PPP2R2B, GNB1, EIF4B, ITGA10, F2R, TNR, PPP2R1A, THBS2, IL7R, FGF16, IRS1, RAC1, ITGA1, CRTC2
KEGG	hsa05200 Pathways in cancer	50	0.1031	KIT, MET, MITF, IL3, CXCL12, BCL2, IFNAR2, PTGER1, CALML4, ESR2, CTBP2, TGFA, PIK3R3, CTNNA3, ETS1, RELA, MDM2, CTNNA2, STAT6, TRAF1, NOTCH2, AKT3, AKT2, E2F3, PIM1, NKX3-1, MGST1, MAPK8, ADCY1, GNB1, STAT5A, F2R, RAC3, ROCK2, AGT, HDAC2, IL7R, JAG2, PLCG1, PLCG2, WNT2, FZD1, FGF16, WNT7A, CDKN2B, RALA, RAC1, FZD4, HHIP, RASSF5
KEGG	hsa04115 p53 signaling pathway	9	0.1222	BCL2, SIAH1, TP73, MDM2, RRM2B, SESN3, EI24, CCNG2, SESN2
KEGG	hsa04140 Autophagy	15	0.1263	TSC1, BCL2, PIK3R3, CFLAR, RAB7B, SH3GLB1, AKT3, AKT2, MAPK8, DEPTOR, CTSB, IRS1, WDR41, MTMR3, RAB33B
KEGG	hsa04210 Apoptosis	15	0.1214	IL3, BCL2, PIK3R3, CTSC, CFLAR, RELA, TRAF1, MCL1, AKT3, AKT2, MAPK8, CTSB, CTSH, ITPR2, DFFA
GO: BF	GO:0007155 Cell adhesion	55	0.0005	PKP1, CXCL12, NCAM1, ITGAM, ITGB6, ITGA11, ERBIN, ENTPD1, GNE, ABL2, SEMA4D, SSX2IP, PCDH11X, OLR1, HABP2, PARD3, CCN4, ALCAM, CHL1, ITGBL1, AOC3, MTSS1, MPZL3, ATP1B2, CD226, CX3CL1, FER, CDH2, LSAMP, TNR, TM9SF4, CNTNAP5, THBS2, ARF6, NRP2, SEMA5A, DSC2, MCAM, RAC1, PCDHA9, NUAK1, PCDHAC1, PCDHAC2, PCDHA1, PCDHA10, PCDHA11, PCDHA12, PCDHA13, PCDHA2, PCDHA3, PCDHA4, PCDHA5, PCDHA6, PCDHA7, PCDHA8
GO: BF	GO:0042127 Regulation of cell proliferation	18	0.0187	KIT, MITF, RBFOX2, ABL2, STAT6, TNK1, TAL1, STAT5A, MAP11, FER, TXNIP, AGT, CXCL10, JAG2, GRPR, NUAK1, PDS5B, PLCD3
GO: BF	GO:0098609 Cell-cell adhesion	19	0.0183	PKP1, BCL2, FBLIM1, NRCAM, DLG1, CTNNA3, DCHS2, CTNNA2, LPP, KIRREL1, CX3CL1, CDH2, THY1, LRRC7, VEZT, CELSR1, DSC2, SYNJ2BP, NEGR1
GO: BF	GO:0006486 Protein glycosylation	13	0.0205	B3GALNT1, ST3GAL5, MGAT1, ST6GAL2, ST3GAL4, B3GAT3, ST8SIA1, TRIP11, ST8SIA2, B3GAT1, B4GALT4, B4GALT5, MAN1B1
GO: BF	GO:0048041 Focal adhesion assembly	5	0.0599	BCL2, PIP5K1A, CORO2B, ARHGAP6, THY1
GO: BF	GO:0048870 Cell motility	5	0.0599	ETS1, LRATD1, MMP14, RAC1, BRK1
GO: BF	GO:2001234 Negative regulation of apoptotic signaling pathway	5	0.0599	CTSC, NFATC4, NKX3-1, CTSH, TRIM39, INHBB
GO: BF	GO:0010595 Positive regulation of endothelial cell migration	8	0.0634	FOXP1, ETS1, ROCK2, AGT, NRP2, WNT7A, ADGRA2, ATOH8
GO: BF	GO:0019221 Cytokine-mediated signaling pathway	28	0.069	KIT, IL3, ITGAM, BCL2, IFNAR2, OPRD1, OPRM1, IRAK3, RELA, STAT6, IRF4, MCL1, POU2F1, CD86, CASP1, PIM1, LIF, STAT5A, CX3CL1, FER, PTPN11, CXCL10, IRAK2, TEC, FZD4, GAB2, IL22, IL1F10
GO: BF	GO:0051924 Regulation of calcium ion transport	5	0.0668	BCL2, OPRD1, RGS4, BEST1, AGT
GO: BF	GO:0007229 Integrin-mediated signaling pathway	11	0.0801	ITGAM, ITGB6, ITGA11, ERBIN, ITGBL1, ITGA10, THY1, PTPN11, PLEK, TEC, ITGA1
GO: BF	GO:0045931 Positive regulation of mitotic cell cycle	5	0.082	MDM2, NKX3-1, TAL1, PTPN11, DUSP3
GO: BF	GO:0001938 Positive regulation of endothelial cell proliferation	9	0.0978	CXCL12, PPP1R16B, AKT3, RICTOR, STAT5A, CCL24, WNT2, NRP2, SEMA5A
GO: BF	GO:0001974 Plood vessel remodeling	5	0.0989	MDM2, LIF, AGT, FOXC1, RSPO3
GO: BF	GO:0007160 Cell-matrix adhesion	11	0.0891	TSC1, ITGB6, ITGA11, LYPD5, TMEM8B, EPDR1, ITGBL1, ITGA10, RAC1, TIMM10B, ITGA1
GO: BF	GO:0007626 Locomotory behavior	10	0.0986	ABAT, OPRM1, APH1B, NRG1, GRM1, ASTN1, TAL1, NOVA1, CELSR1, NEGR1
GO: BF	GO:0030316 Osteoclast differentiation	5	0.0989	MITF, FOXP1, CCN4, GAB2, OSTM1
