# Supplementary material for: Loss of microRNA-135b Enhances Bone Metastasis in Prostate Cancer and Predicts Aggressiveness in Human Prostate Samples
Source: Cancers (Basel). 2021 Dec 9;13(24):6202. doi: 10.3390/cancers13246202 (PMC8699528; doi:10.3390/cancers13246202)
Supplement: Supplementary file 1 [file cancers-13-06202-s001.zip › Table S8 .xlsx]

## Sheet: Table S8
Table S8. Predicted target genes of miR-135b by 4 different algorithms using miRWalk platform
miRNA	MIMATid	Gene	EntrezID	RefseqID	miRWalk	miRanda	RNAhybrid	Targetscan	SUM
hsa-miR-135b-5p	MIMAT0000758	ABAT	18	NM_000663	1	1	1	1	4
hsa-miR-135b-5p	MIMAT0000758	ABCA1	19	NM_005502	1	1	1	1	4
hsa-miR-135b-5p	MIMAT0000758	ACOX1	51	NM_001185039	1	1	1	1	4
hsa-miR-135b-5p	MIMAT0000758	ACPP	55	NM_001099	1	1	1	1	4
hsa-miR-135b-5p	MIMAT0000758	ACVR1B	91	NM_020328	1	1	1	1	4
hsa-miR-135b-5p	MIMAT0000758	ADARB2	105	NM_018702	1	1	1	1	4
hsa-miR-135b-5p	MIMAT0000758	ADCY1	107	NM_021116	1	1	1	1	4
hsa-miR-135b-5p	MIMAT0000758	ADRBK2	157	NM_005160	1	1	1	1	4
hsa-miR-135b-5p	MIMAT0000758	AK4	205	NM_001005353	1	1	1	1	4
hsa-miR-135b-5p	MIMAT0000758	ANGPT1	284	NM_001146	1	1	1	1	4
hsa-miR-135b-5p	MIMAT0000758	ANGPT2	285	NM_001147	1	1	1	1	4
hsa-miR-135b-5p	MIMAT0000758	ANXA7	310	NM_004034	1	1	1	1	4
hsa-miR-135b-5p	MIMAT0000758	APC	324	XM_005271975	1	1	1	1	4
hsa-miR-135b-5p	MIMAT0000758	BIRC5	332	NM_001012271	1	1	1	1	4
hsa-miR-135b-5p	MIMAT0000758	AR	367	NM_000044	1	1	1	1	4
hsa-miR-135b-5p	MIMAT0000758	TRIM23	373	NM_001656	1	1	1	1	4
hsa-miR-135b-5p	MIMAT0000758	ARHGAP6	395	NM_013427	1	1	1	1	4
hsa-miR-135b-5p	MIMAT0000758	ARNTL	406	NM_001030273	1	1	1	1	4
hsa-miR-135b-5p	MIMAT0000758	ARRB1	408	NM_004041	1	1	1	1	4
hsa-miR-135b-5p	MIMAT0000758	ATF3	467	NM_001040619	1	1	1	1	4
hsa-miR-135b-5p	MIMAT0000758	ATP1B1	481	NM_001677	1	1	1	1	4
hsa-miR-135b-5p	MIMAT0000758	ATP2B2	491	XM_005265179	1	1	1	1	4
hsa-miR-135b-5p	MIMAT0000758	ATP2B3	492	XM_005274692	1	1	1	1	4
hsa-miR-135b-5p	MIMAT0000758	ATP2B3	492	XM_005277859	1	1	1	1	4
hsa-miR-135b-5p	MIMAT0000758	ATP2B4	493	NM_001001396	1	1	1	1	4
hsa-miR-135b-5p	MIMAT0000758	ATP6V1E1	529	NM_001696	1	1	1	1	4
hsa-miR-135b-5p	MIMAT0000758	BACH1	571	XM_005261014	1	1	1	1	4
hsa-miR-135b-5p	MIMAT0000758	BCAT1	586	NM_005504	1	1	1	1	4
hsa-miR-135b-5p	MIMAT0000758	BCL2	596	NM_000633	1	1	1	1	4
hsa-miR-135b-5p	MIMAT0000758	HCN2	610	NM_001194	1	1	1	1	4
hsa-miR-135b-5p	MIMAT0000758	BICD1	636	XM_005253465	1	1	1	1	4
hsa-miR-135b-5p	MIMAT0000758	PRDM1	639	XM_005267094	1	1	1	1	4
hsa-miR-135b-5p	MIMAT0000758	BMP3	651	NM_001201	1	1	1	1	4
hsa-miR-135b-5p	MIMAT0000758	BMPR1A	657	XM_005270064	1	1	1	1	4
hsa-miR-135b-5p	MIMAT0000758	BMPR2	659	NM_001204	1	1	1	1	4
hsa-miR-135b-5p	MIMAT0000758	BNIP2	663	XM_005254607	1	1	1	1	4
hsa-miR-135b-5p	MIMAT0000758	C16orf3	750	NM_001214	1	1	1	1	4
hsa-miR-135b-5p	MIMAT0000758	CA12	771	XM_005254655	1	1	1	1	4
hsa-miR-135b-5p	MIMAT0000758	CACNA1D	776	XM_005265448	1	1	1	1	4
hsa-miR-135b-5p	MIMAT0000758	CACNA1E	777	XM_005245477	1	1	1	1	4
hsa-miR-135b-5p	MIMAT0000758	CACNB1	782	NM_000723	1	1	1	1	4
hsa-miR-135b-5p	MIMAT0000758	CACNB4	785	NM_001005747	1	1	1	1	4
hsa-miR-135b-5p	MIMAT0000758	CAMK4	814	XM_005272094	1	1	1	1	4
hsa-miR-135b-5p	MIMAT0000758	CAMK2D	817	NM_001221	1	1	1	1	4
hsa-miR-135b-5p	MIMAT0000758	CCND2	894	NM_001759	1	1	1	1	4
hsa-miR-135b-5p	MIMAT0000758	CCNG2	901	NM_004354	1	1	1	1	4
hsa-miR-135b-5p	MIMAT0000758	ENTPD1	953	NM_001776	1	1	1	1	4
hsa-miR-135b-5p	MIMAT0000758	CD47	961	NM_001777	1	1	1	1	4
hsa-miR-135b-5p	MIMAT0000758	CD68	968	NM_001251	1	1	1	1	4
hsa-miR-135b-5p	MIMAT0000758	CDH6	1004	NM_004932	1	1	1	1	4
hsa-miR-135b-5p	MIMAT0000758	FOXN3	1112	XM_005267289	1	1	1	1	4
hsa-miR-135b-5p	MIMAT0000758	CLCN3	1182	NM_173872	1	1	1	1	4
hsa-miR-135b-5p	MIMAT0000758	CLCN5	1184	NM_001127899	1	1	1	1	4
hsa-miR-135b-5p	MIMAT0000758	COL4A3	1285	NM_000091	1	1	1	1	4
hsa-miR-135b-5p	MIMAT0000758	COL5A1	1289	NM_000093	1	1	1	1	4
hsa-miR-135b-5p	MIMAT0000758	COL5A1	1289	NM_001278074	1	1	1	1	4
hsa-miR-135b-5p	MIMAT0000758	CPD	1362	NM_001304	1	1	1	1	4
hsa-miR-135b-5p	MIMAT0000758	CSNK1G2	1455	XM_005259502	1	1	1	1	4
hsa-miR-135b-5p	MIMAT0000758	CSNK1G3	1456	XM_005271892	1	1	1	1	4
hsa-miR-135b-5p	MIMAT0000758	VCAN	1462	NM_004385	1	1	1	1	4
hsa-miR-135b-5p	MIMAT0000758	CYP1B1	1545	NM_000104	1	1	1	1	4
hsa-miR-135b-5p	MIMAT0000758	DAG1	1605	NM_001165928	1	1	1	1	4
hsa-miR-135b-5p	MIMAT0000758	DDX3X	1654	XM_005272592	1	1	1	1	4
hsa-miR-135b-5p	MIMAT0000758	DDX6	1656	NM_004397	1	1	1	1	4
hsa-miR-135b-5p	MIMAT0000758	DRP2	1821	NM_001939	1	1	1	1	4
hsa-miR-135b-5p	MIMAT0000758	DTNA	1837	NM_032975	1	1	1	1	4
hsa-miR-135b-5p	MIMAT0000758	DUSP4	1846	NM_057158	1	1	1	1	4
hsa-miR-135b-5p	MIMAT0000758	DUSP8	1850	NM_004420	1	1	1	1	4
hsa-miR-135b-5p	MIMAT0000758	EBF1	1879	NM_024007	1	1	1	1	4
hsa-miR-135b-5p	MIMAT0000758	EDNRA	1909	NM_001957	1	1	1	1	4
hsa-miR-135b-5p	MIMAT0000758	EFNB2	1948	NM_004093	1	1	1	1	4
hsa-miR-135b-5p	MIMAT0000758	MEGF9	1955	NM_001080497	1	1	1	1	4
hsa-miR-135b-5p	MIMAT0000758	EIF2S1	1965	XM_005267390	1	1	1	1	4
hsa-miR-135b-5p	MIMAT0000758	ELK3	2004	NM_005230	1	1	1	1	4
hsa-miR-135b-5p	MIMAT0000758	ELK4	2005	NM_001973	1	1	1	1	4
hsa-miR-135b-5p	MIMAT0000758	EPHA7	2045	NM_004440	1	1	1	1	4
hsa-miR-135b-5p	MIMAT0000758	ERBB4	2066	XM_005246375	1	1	1	1	4
hsa-miR-135b-5p	MIMAT0000758	ESRRA	2101	NM_004451	1	1	1	1	4
hsa-miR-135b-5p	MIMAT0000758	EXTL2	2135	NM_001439	1	1	1	1	4
hsa-miR-135b-5p	MIMAT0000758	FGF5	2250	NM_004464	1	1	1	1	4
hsa-miR-135b-5p	MIMAT0000758	FKBP1A	2280	NM_000801	1	1	1	1	4
hsa-miR-135b-5p	MIMAT0000758	FOXO1	2308	NM_002015	1	1	1	1	4
hsa-miR-135b-5p	MIMAT0000758	AFF2	2334	NM_002025	1	1	1	1	4
hsa-miR-135b-5p	MIMAT0000758	FOSL2	2355	NM_005253	1	1	1	1	4
hsa-miR-135b-5p	MIMAT0000758	FUT4	2526	NM_002033	1	1	1	1	4
hsa-miR-135b-5p	MIMAT0000758	GABRB1	2560	XM_005248081	1	1	1	1	4
hsa-miR-135b-5p	MIMAT0000758	GABRB2	2561	NM_021911	1	1	1	1	4
hsa-miR-135b-5p	MIMAT0000758	B4GALNT1	2583	NM_001478	1	1	1	1	4
hsa-miR-135b-5p	MIMAT0000758	GCH1	2643	NM_000161	1	1	1	1	4
hsa-miR-135b-5p	MIMAT0000758	NR6A1	2649	NM_033334	1	1	1	1	4
hsa-miR-135b-5p	MIMAT0000758	GCNT2	2651	NM_001491	1	1	1	1	4
hsa-miR-135b-5p	MIMAT0000758	GDNF	2668	NM_001190468	1	1	1	1	4
hsa-miR-135b-5p	MIMAT0000758	GCLC	2729	NM_001498	1	1	1	1	4
hsa-miR-135b-5p	MIMAT0000758	GNAO1	2775	NM_138736	1	1	1	1	4
hsa-miR-135b-5p	MIMAT0000758	GNAQ	2776	NM_002072	1	1	1	1	4
hsa-miR-135b-5p	MIMAT0000758	GNG7	2788	NM_052847	1	1	1	1	4
hsa-miR-135b-5p	MIMAT0000758	GOLGA1	2800	NM_002077	1	1	1	1	4
hsa-miR-135b-5p	MIMAT0000758	GRIA3	2892	NM_000828	1	1	1	1	4
hsa-miR-135b-5p	MIMAT0000758	GRIA3	2892	NM_007325	1	1	1	1	4
hsa-miR-135b-5p	MIMAT0000758	GRIA4	2893	NM_001077243	1	1	1	1	4
hsa-miR-135b-5p	MIMAT0000758	GRID2	2895	XM_005262954	1	1	1	1	4
hsa-miR-135b-5p	MIMAT0000758	GRIK3	2899	NM_000831	1	1	1	1	4
hsa-miR-135b-5p	MIMAT0000758	GSK3B	2932	NM_002093	1	1	1	1	4
hsa-miR-135b-5p	MIMAT0000758	GUCY1A2	2977	NM_001256424	1	1	1	1	4
hsa-miR-135b-5p	MIMAT0000758	GUCY1A3	2982	NM_000856	1	1	1	1	4
hsa-miR-135b-5p	MIMAT0000758	NDST1	3340	XM_005268435	1	1	1	1	4
hsa-miR-135b-5p	MIMAT0000758	FOXN2	3344	XM_005264283	1	1	1	1	4
hsa-miR-135b-5p	MIMAT0000758	IL1R1	3554	XM_005263933	1	1	1	1	4
hsa-miR-135b-5p	MIMAT0000758	IL7R	3575	NM_002185	1	1	1	1	4
hsa-miR-135b-5p	MIMAT0000758	IL13RA1	3597	NM_001560	1	1	1	1	4
hsa-miR-135b-5p	MIMAT0000758	INPP4A	3631	NM_001134224	1	1	1	1	4
hsa-miR-135b-5p	MIMAT0000758	ITGAV	3685	XM_005246536	1	1	1	1	4
hsa-miR-135b-5p	MIMAT0000758	ITK	3702	NM_005546	1	1	1	1	4
hsa-miR-135b-5p	MIMAT0000758	JAK2	3717	XM_005251455	1	1	1	1	4
hsa-miR-135b-5p	MIMAT0000758	KCNA6	3742	XM_005253686	1	1	1	1	4
hsa-miR-135b-5p	MIMAT0000758	KCNB1	3745	NM_004975	1	1	1	1	4
hsa-miR-135b-5p	MIMAT0000758	KCND1	3750	NM_004979	1	1	1	1	4
hsa-miR-135b-5p	MIMAT0000758	KCNMA1	3778	XM_005269773	1	1	1	1	4
hsa-miR-135b-5p	MIMAT0000758	KCNQ3	3786	NM_004519	1	1	1	1	4
hsa-miR-135b-5p	MIMAT0000758	TNPO1	3842	NM_002270	1	1	1	1	4
hsa-miR-135b-5p	MIMAT0000758	LPP	4026	XM_005247445	1	1	1	1	4
hsa-miR-135b-5p	MIMAT0000758	SMAD3	4088	XM_005254383	1	1	1	1	4
hsa-miR-135b-5p	MIMAT0000758	SMAD5	4090	NM_001001419	1	1	1	1	4
hsa-miR-135b-5p	MIMAT0000758	MAF	4094	NM_001031804	1	1	1	1	4
hsa-miR-135b-5p	MIMAT0000758	MAN1A1	4121	NM_005907	1	1	1	1	4
hsa-miR-135b-5p	MIMAT0000758	MB	4151	NM_203377	1	1	1	1	4
hsa-miR-135b-5p	MIMAT0000758	MEF2A	4205	NM_001171894	1	1	1	1	4
hsa-miR-135b-5p	MIMAT0000758	MEF2C	4208	NM_002397	1	1	1	1	4
hsa-miR-135b-5p	MIMAT0000758	MID1	4281	NM_000381	1	1	1	1	4
hsa-miR-135b-5p	MIMAT0000758	AFF1	4299	XM_005263009	1	1	1	1	4
hsa-miR-135b-5p	MIMAT0000758	AFF1	4299	XM_005263010	1	1	1	1	4
hsa-miR-135b-5p	MIMAT0000758	NR3C2	4306	NM_000901	1	1	1	1	4
hsa-miR-135b-5p	MIMAT0000758	MOV10	4343	XM_005270871	1	1	1	1	4
hsa-miR-135b-5p	MIMAT0000758	MYO1B	4430	NM_001130158	1	1	1	1	4
hsa-miR-135b-5p	MIMAT0000758	MST1	4485	NM_020998	1	1	1	1	4
hsa-miR-135b-5p	MIMAT0000758	MSX2	4488	NM_002449	1	1	1	1	4
hsa-miR-135b-5p	MIMAT0000758	MYO1C	4641	NM_001080779	1	1	1	1	4
hsa-miR-135b-5p	MIMAT0000758	MYO9A	4649	XM_005254404	1	1	1	1	4
hsa-miR-135b-5p	MIMAT0000758	PPP1R12B	4660	XM_005245201	1	1	1	1	4
hsa-miR-135b-5p	MIMAT0000758	NBN	4683	NM_002485	1	1	1	1	4
hsa-miR-135b-5p	MIMAT0000758	NEDD9	4739	NM_001142393	1	1	1	1	4
hsa-miR-135b-5p	MIMAT0000758	NEFM	4741	XM_005273507	1	1	1	1	4
hsa-miR-135b-5p	MIMAT0000758	NF1	4763	NM_001042492	1	1	1	1	4
hsa-miR-135b-5p	MIMAT0000758	NFATC2	4773	NM_012340	1	1	1	1	4
hsa-miR-135b-5p	MIMAT0000758	NFX1	4799	NM_002504	1	1	1	1	4
hsa-miR-135b-5p	MIMAT0000758	NODAL	4838	NM_018055	1	1	1	1	4
hsa-miR-135b-5p	MIMAT0000758	NOS1	4842	NM_001204218	1	1	1	1	4
hsa-miR-135b-5p	MIMAT0000758	NPTX1	4884	NM_002522	1	1	1	1	4
hsa-miR-135b-5p	MIMAT0000758	NTRK2	4915	XM_005252001	1	1	1	1	4
hsa-miR-135b-5p	MIMAT0000758	ODF2	4957	NM_002540	1	1	1	1	4
hsa-miR-135b-5p	MIMAT0000758	TNFRSF11B	4982	NM_002546	1	1	1	1	4
hsa-miR-135b-5p	MIMAT0000758	ORC5	5001	NM_002553	1	1	1	1	4
hsa-miR-135b-5p	MIMAT0000758	OSBP	5007	NM_002556	1	1	1	1	4
hsa-miR-135b-5p	MIMAT0000758	OTC	5009	NM_000531	1	1	1	1	4
hsa-miR-135b-5p	MIMAT0000758	PDCL	5082	NM_005388	1	1	1	1	4
hsa-miR-135b-5p	MIMAT0000758	PBX1	5087	XM_005245228	1	1	1	1	4
hsa-miR-135b-5p	MIMAT0000758	PCYT1A	5130	XM_005269343	1	1	1	1	4
hsa-miR-135b-5p	MIMAT0000758	PDE1A	5136	NM_005019	1	1	1	1	4
hsa-miR-135b-5p	MIMAT0000758	PDE4A	5141	NM_001111307	1	1	1	1	4
hsa-miR-135b-5p	MIMAT0000758	PDE7A	5150	NM_001242318	1	1	1	1	4
hsa-miR-135b-5p	MIMAT0000758	PDGFA	5154	NM_002607	1	1	1	1	4
hsa-miR-135b-5p	MIMAT0000758	PDPK1	5170	XM_005255356	1	1	1	1	4
hsa-miR-135b-5p	MIMAT0000758	SLC26A4	5172	NM_000441	1	1	1	1	4
hsa-miR-135b-5p	MIMAT0000758	PDYN	5173	NM_024411	1	1	1	1	4
hsa-miR-135b-5p	MIMAT0000758	PEG3	5178	NM_006210	1	1	1	1	4
hsa-miR-135b-5p	MIMAT0000758	PEX7	5191	XM_005267019	1	1	1	1	4
hsa-miR-135b-5p	MIMAT0000758	PFKFB2	5208	NM_006212	1	1	1	1	4
hsa-miR-135b-5p	MIMAT0000758	PGAM1	5223	XM_005269900	1	1	1	1	4
hsa-miR-135b-5p	MIMAT0000758	PGR	5241	NM_000926	1	1	1	1	4
hsa-miR-135b-5p	MIMAT0000758	PHEX	5251	NM_000444	1	1	1	1	4
hsa-miR-135b-5p	MIMAT0000758	PHF2	5253	NM_005392	1	1	1	1	4
hsa-miR-135b-5p	MIMAT0000758	PIGH	5283	NM_004569	1	1	1	1	4
hsa-miR-135b-5p	MIMAT0000758	PIK3C2A	5286	XM_005252978	1	1	1	1	4
hsa-miR-135b-5p	MIMAT0000758	PIK3R1	5295	NM_181523	1	1	1	1	4
hsa-miR-135b-5p	MIMAT0000758	PIK3R2	5296	NM_005027	1	1	1	1	4
hsa-miR-135b-5p	MIMAT0000758	PKP2	5318	NM_004572	1	1	1	1	4
hsa-miR-135b-5p	MIMAT0000758	PLAG1	5324	NM_002655	1	1	1	1	4
hsa-miR-135b-5p	MIMAT0000758	PLAGL1	5325	NM_001080952	1	1	1	1	4
hsa-miR-135b-5p	MIMAT0000758	PLCG1	5335	XM_005260438	1	1	1	1	4
hsa-miR-135b-5p	MIMAT0000758	PLXNA2	5362	NM_025179	1	1	1	1	4
hsa-miR-135b-5p	MIMAT0000758	POLH	5429	NM_006502	1	1	1	1	4
hsa-miR-135b-5p	MIMAT0000758	PPARA	5465	NM_005036	1	1	1	1	4
hsa-miR-135b-5p	MIMAT0000758	PPM1A	5494	XM_005267777	1	1	1	1	4
hsa-miR-135b-5p	MIMAT0000758	PPP1CC	5501	NM_002710	1	1	1	1	4
hsa-miR-135b-5p	MIMAT0000758	PPP2R1B	5519	NM_002716	1	1	1	1	4
hsa-miR-135b-5p	MIMAT0000758	PPP2R5C	5527	XM_005267825	1	1	1	1	4
hsa-miR-135b-5p	MIMAT0000758	PPP3R2	5535	NM_147180	1	1	1	1	4
hsa-miR-135b-5p	MIMAT0000758	PRELP	5549	NM_002725	1	1	1	1	4
hsa-miR-135b-5p	MIMAT0000758	PRKAR2B	5577	NM_002736	1	1	1	1	4
hsa-miR-135b-5p	MIMAT0000758	MAPK8	5599	XM_005269974	1	1	1	1	4
hsa-miR-135b-5p	MIMAT0000758	MAPK10	5602	XM_005263133	1	1	1	1	4
hsa-miR-135b-5p	MIMAT0000758	MAPK10	5602	XM_005263134	1	1	1	1	4
hsa-miR-135b-5p	MIMAT0000758	PRLR	5618	NM_000949	1	1	1	1	4
hsa-miR-135b-5p	MIMAT0000758	MASP1	5648	NM_001879	1	1	1	1	4
hsa-miR-135b-5p	MIMAT0000758	PSEN1	5663	XM_005267867	1	1	1	1	4
hsa-miR-135b-5p	MIMAT0000758	PTK2	5747	XM_005251003	1	1	1	1	4
hsa-miR-135b-5p	MIMAT0000758	PTPN1	5770	NM_002827	1	1	1	1	4
hsa-miR-135b-5p	MIMAT0000758	PTPN3	5774	NM_001145369	1	1	1	1	4
hsa-miR-135b-5p	MIMAT0000758	PTPN4	5775	NM_002830	1	1	1	1	4
hsa-miR-135b-5p	MIMAT0000758	PTPN9	5780	NM_002833	1	1	1	1	4
hsa-miR-135b-5p	MIMAT0000758	PTPRD	5789	XM_005251529	1	1	1	1	4
hsa-miR-135b-5p	MIMAT0000758	PURA	5813	NM_005859	1	1	1	1	4
hsa-miR-135b-5p	MIMAT0000758	PURB	5814	NM_033224	1	1	1	1	4
hsa-miR-135b-5p	MIMAT0000758	PVRL1	5818	NM_002855	1	1	1	1	4
hsa-miR-135b-5p	MIMAT0000758	ABCD3	5825	XM_005271087	1	1	1	1	4
hsa-miR-135b-5p	MIMAT0000758	RAB5B	5869	NM_002868	1	1	1	1	4
hsa-miR-135b-5p	MIMAT0000758	RAB27B	5874	NM_004163	1	1	1	1	4
hsa-miR-135b-5p	MIMAT0000758	RAF1	5894	XM_005265356	1	1	1	1	4
hsa-miR-135b-5p	MIMAT0000758	RALA	5898	NM_005402	1	1	1	1	4
hsa-miR-135b-5p	MIMAT0000758	RALB	5899	XM_005263728	1	1	1	1	4
hsa-miR-135b-5p	MIMAT0000758	RAP1GDS1	5910	NM_001100426	1	1	1	1	4
hsa-miR-135b-5p	MIMAT0000758	RAP2A	5911	NM_021033	1	1	1	1	4
hsa-miR-135b-5p	MIMAT0000758	RARA	5914	NM_001024809	1	1	1	1	4
hsa-miR-135b-5p	MIMAT0000758	RARB	5915	NM_000965	1	1	1	1	4
hsa-miR-135b-5p	MIMAT0000758	KDM5A	5927	NM_001042603	1	1	1	1	4
hsa-miR-135b-5p	MIMAT0000758	REST	5978	NM_005612	1	1	1	1	4
hsa-miR-135b-5p	MIMAT0000758	RFX5	5993	XM_005245408	1	1	1	1	4
hsa-miR-135b-5p	MIMAT0000758	RHO	6010	NM_000539	1	1	1	1	4
hsa-miR-135b-5p	MIMAT0000758	ABCE1	6059	NM_002940	1	1	1	1	4
hsa-miR-135b-5p	MIMAT0000758	ROCK1	6093	NM_005406	1	1	1	1	4
hsa-miR-135b-5p	MIMAT0000758	RORA	6095	NM_134260	1	1	1	1	4
hsa-miR-135b-5p	MIMAT0000758	RPA1	6117	NM_002945	1	1	1	1	4
hsa-miR-135b-5p	MIMAT0000758	RPS6KA3	6197	XM_005274574	1	1	1	1	4
hsa-miR-135b-5p	MIMAT0000758	RPS6KB1	6198	NM_001272044	1	1	1	1	4
hsa-miR-135b-5p	MIMAT0000758	RRBP1	6238	XM_005260784	1	1	1	1	4
hsa-miR-135b-5p	MIMAT0000758	TSPAN31	6302	NM_005981	1	1	1	1	4
hsa-miR-135b-5p	MIMAT0000758	ATXN1	6310	NM_000332	1	1	1	1	4
hsa-miR-135b-5p	MIMAT0000758	SCN2A	6326	NM_021007	1	1	1	1	4
hsa-miR-135b-5p	MIMAT0000758	SCN2B	6327	NM_004588	1	1	1	1	4
hsa-miR-135b-5p	MIMAT0000758	SDCBP	6386	XM_005251280	1	1	1	1	4
hsa-miR-135b-5p	MIMAT0000758	SEL1L	6400	NM_005065	1	1	1	1	4
hsa-miR-135b-5p	MIMAT0000758	MAP2K4	6416	NM_001281435	1	1	1	1	4
hsa-miR-135b-5p	MIMAT0000758	SRSF3	6428	NM_003017	1	1	1	1	4
hsa-miR-135b-5p	MIMAT0000758	SFTPB	6439	NM_000542	1	1	1	1	4
hsa-miR-135b-5p	MIMAT0000758	SIAH1	6477	NM_001006610	1	1	1	1	4
hsa-miR-135b-5p	MIMAT0000758	SKI	6497	NM_003036	1	1	1	1	4
hsa-miR-135b-5p	MIMAT0000758	SKIL	6498	XM_005247721	1	1	1	1	4
hsa-miR-135b-5p	MIMAT0000758	SLC1A2	6506	NM_004171	1	1	1	1	4
hsa-miR-135b-5p	MIMAT0000758	SLC5A1	6523	NM_000343	1	1	1	1	4
hsa-miR-135b-5p	MIMAT0000758	SLC8A1	6546	XM_005264512	1	1	1	1	4
hsa-miR-135b-5p	MIMAT0000758	SLC13A1	6561	NM_022444	1	1	1	1	4
hsa-miR-135b-5p	MIMAT0000758	SLC16A2	6567	NM_006517	1	1	1	1	4
hsa-miR-135b-5p	MIMAT0000758	SMARCA2	6595	XM_005251558	1	1	1	1	4
hsa-miR-135b-5p	MIMAT0000758	SMARCE1	6605	XM_005257607	1	1	1	1	4
hsa-miR-135b-5p	MIMAT0000758	SNTA1	6640	NM_003098	1	1	1	1	4
hsa-miR-135b-5p	MIMAT0000758	SNX1	6642	NM_003099	1	1	1	1	4
hsa-miR-135b-5p	MIMAT0000758	SNTB2	6645	NM_006750	1	1	1	1	4
hsa-miR-135b-5p	MIMAT0000758	CAPN15	6650	XM_005255516	1	1	1	1	4
hsa-miR-135b-5p	MIMAT0000758	SORD	6652	NM_003104	1	1	1	1	4
hsa-miR-135b-5p	MIMAT0000758	SP1	6667	NM_138473	1	1	1	1	4
hsa-miR-135b-5p	MIMAT0000758	SP3	6670	NM_003111	1	1	1	1	4
hsa-miR-135b-5p	MIMAT0000758	SPOCK1	6695	NM_004598	1	1	1	1	4
hsa-miR-135b-5p	MIMAT0000758	SPTBN2	6712	XM_005274192	1	1	1	1	4
hsa-miR-135b-5p	MIMAT0000758	AKR1D1	6718	NM_005989	1	1	1	1	4
hsa-miR-135b-5p	MIMAT0000758	SSR1	6745	NM_003144	1	1	1	1	4
hsa-miR-135b-5p	MIMAT0000758	STAT6	6778	NM_001178078	1	1	1	1	4
hsa-miR-135b-5p	MIMAT0000758	STX3	6809	NM_004177	1	1	1	1	4
hsa-miR-135b-5p	MIMAT0000758	SUPT6H	6830	XM_005258026	1	1	1	1	4
hsa-miR-135b-5p	MIMAT0000758	TAF4	6874	NM_003185	1	1	1	1	4
hsa-miR-135b-5p	MIMAT0000758	TCF7L2	6934	XM_005270071	1	1	1	1	4
hsa-miR-135b-5p	MIMAT0000758	TCF7L2	6934	XM_005270072	1	1	1	1	4
hsa-miR-135b-5p	MIMAT0000758	DYNLT3	6990	NM_006520	1	1	1	1	4
hsa-miR-135b-5p	MIMAT0000758	TDGF1	6997	XM_005265418	1	1	1	1	4
hsa-miR-135b-5p	MIMAT0000758	TFAM	7019	NM_003201	1	1	1	1	4
hsa-miR-135b-5p	MIMAT0000758	TFDP2	7029	NM_001178138	1	1	1	1	4
hsa-miR-135b-5p	MIMAT0000758	TGFBR1	7046	NM_004612	1	1	1	1	4
hsa-miR-135b-5p	MIMAT0000758	THBS1	7057	NM_003246	1	1	1	1	4
hsa-miR-135b-5p	MIMAT0000758	THBS2	7058	NM_003247	1	1	1	1	4
hsa-miR-135b-5p	MIMAT0000758	THRB	7068	NM_001252634	1	1	1	1	4
hsa-miR-135b-5p	MIMAT0000758	TIAM1	7074	XM_005261037	1	1	1	1	4
hsa-miR-135b-5p	MIMAT0000758	TIMP3	7078	NM_000362	1	1	1	1	4
hsa-miR-135b-5p	MIMAT0000758	SEC62	7095	NM_003262	1	1	1	1	4
hsa-miR-135b-5p	MIMAT0000758	TPMT	7172	NM_000367	1	1	1	1	4
hsa-miR-135b-5p	MIMAT0000758	TRAF5	7188	XM_005273248	1	1	1	1	4
hsa-miR-135b-5p	MIMAT0000758	TRPC1	7220	NM_001251845	1	1	1	1	4
hsa-miR-135b-5p	MIMAT0000758	TRPC6	7225	NM_004621	1	1	1	1	4
hsa-miR-135b-5p	MIMAT0000758	TUB	7275	NM_003320	1	1	1	1	4
hsa-miR-135b-5p	MIMAT0000758	UBE2D2	7322	NM_181838	1	1	1	1	4
hsa-miR-135b-5p	MIMAT0000758	UBE2D3	7323	NM_181892	1	1	1	1	4
hsa-miR-135b-5p	MIMAT0000758	UBE2H	7328	NM_003344	1	1	1	1	4
hsa-miR-135b-5p	MIMAT0000758	UBTF	7343	NM_014233	1	1	1	1	4
hsa-miR-135b-5p	MIMAT0000758	UQCRB	7381	NM_001254752	1	1	1	1	4
hsa-miR-135b-5p	MIMAT0000758	USH2A	7399	NM_206933	1	1	1	1	4
hsa-miR-135b-5p	MIMAT0000758	UTRN	7402	XM_005267129	1	1	1	1	4
hsa-miR-135b-5p	MIMAT0000758	UVRAG	7405	NM_003369	1	1	1	1	4
hsa-miR-135b-5p	MIMAT0000758	VLDLR	7436	NM_003383	1	1	1	1	4
hsa-miR-135b-5p	MIMAT0000758	WIPF1	7456	NM_001077269	1	1	1	1	4
hsa-miR-135b-5p	MIMAT0000758	WNT3	7473	NM_030753	1	1	1	1	4
hsa-miR-135b-5p	MIMAT0000758	XBP1	7494	NM_005080	1	1	1	1	4
hsa-miR-135b-5p	MIMAT0000758	YWHAE	7531	NM_006761	1	1	1	1	4
hsa-miR-135b-5p	MIMAT0000758	YWHAG	7532	NM_012479	1	1	1	1	4
hsa-miR-135b-5p	MIMAT0000758	ZNF182	7569	NM_001178099	1	1	1	1	4
hsa-miR-135b-5p	MIMAT0000758	ZKSCAN1	7586	XM_005250564	1	1	1	1	4
hsa-miR-135b-5p	MIMAT0000758	ZNF80	7634	NM_007136	1	1	1	1	4
hsa-miR-135b-5p	MIMAT0000758	ZNF135	7694	NM_003436	1	1	1	1	4
hsa-miR-135b-5p	MIMAT0000758	ZNF136	7695	NM_003437	1	1	1	1	4
hsa-miR-135b-5p	MIMAT0000758	ZNF140	7699	NM_003440	1	1	1	1	4
hsa-miR-135b-5p	MIMAT0000758	ZNF215	7762	NM_013250	1	1	1	1	4
hsa-miR-135b-5p	MIMAT0000758	ZFAND5	7763	NM_001102420	1	1	1	1	4
hsa-miR-135b-5p	MIMAT0000758	ZNF236	7776	NM_007345	1	1	1	1	4
hsa-miR-135b-5p	MIMAT0000758	ZXDA	7789	NM_007156	1	1	1	1	4
hsa-miR-135b-5p	MIMAT0000758	LUZP1	7798	XM_005245991	1	1	1	1	4
hsa-miR-135b-5p	MIMAT0000758	EVI5	7813	NM_005665	1	1	1	1	4
hsa-miR-135b-5p	MIMAT0000758	GLRA3	8001	NM_006529	1	1	1	1	4
hsa-miR-135b-5p	MIMAT0000758	ADAM12	8038	XM_005270188	1	1	1	1	4
hsa-miR-135b-5p	MIMAT0000758	PDHX	8050	NM_003477	1	1	1	1	4
hsa-miR-135b-5p	MIMAT0000758	DPF1	8193	XM_005259288	1	1	1	1	4
hsa-miR-135b-5p	MIMAT0000758	SMC1A	8243	NM_001281463	1	1	1	1	4
hsa-miR-135b-5p	MIMAT0000758	EOMES	8320	NM_001278182	1	1	1	1	4
hsa-miR-135b-5p	MIMAT0000758	FZD1	8321	NM_003505	1	1	1	1	4
hsa-miR-135b-5p	MIMAT0000758	NSMAF	8439	NM_003580	1	1	1	1	4
hsa-miR-135b-5p	MIMAT0000758	CUL3	8452	NM_003590	1	1	1	1	4
hsa-miR-135b-5p	MIMAT0000758	CDC42BPA	8476	XM_005273321	1	1	1	1	4
hsa-miR-135b-5p	MIMAT0000758	CNTNAP1	8506	XM_005257748	1	1	1	1	4
hsa-miR-135b-5p	MIMAT0000758	GAS7	8522	NM_201433	1	1	1	1	4
hsa-miR-135b-5p	MIMAT0000758	API5	8539	NM_001142930	1	1	1	1	4
hsa-miR-135b-5p	MIMAT0000758	AGPS	8540	NM_003659	1	1	1	1	4
hsa-miR-135b-5p	MIMAT0000758	KMO	8564	NM_003679	1	1	1	1	4
hsa-miR-135b-5p	MIMAT0000758	MKNK1	8569	NM_003684	1	1	1	1	4
hsa-miR-135b-5p	MIMAT0000758	CASK	8573	XM_005272685	1	1	1	1	4
hsa-miR-135b-5p	MIMAT0000758	KLF7	8609	NM_003709	1	1	1	1	4
hsa-miR-135b-5p	MIMAT0000758	PDE8B	8622	XM_005248621	1	1	1	1	4
hsa-miR-135b-5p	MIMAT0000758	NCOA1	8648	XM_005264625	1	1	1	1	4
hsa-miR-135b-5p	MIMAT0000758	STX10	8677	NM_001271610	1	1	1	1	4
hsa-miR-135b-5p	MIMAT0000758	ADAM19	8728	NM_033274	1	1	1	1	4
hsa-miR-135b-5p	MIMAT0000758	TNFRSF10D	8793	NM_003840	1	1	1	1	4
hsa-miR-135b-5p	MIMAT0000758	CFLAR	8837	NM_001202519	1	1	1	1	4
hsa-miR-135b-5p	MIMAT0000758	ARHGEF7	8874	NM_001113511	1	1	1	1	4
hsa-miR-135b-5p	MIMAT0000758	CPNE3	8895	NM_003909	1	1	1	1	4
hsa-miR-135b-5p	MIMAT0000758	PRPF4B	8899	NM_003913	1	1	1	1	4
hsa-miR-135b-5p	MIMAT0000758	USP13	8975	NM_003940	1	1	1	1	4
hsa-miR-135b-5p	MIMAT0000758	KALRN	8997	NM_001024660	1	1	1	1	4
hsa-miR-135b-5p	MIMAT0000758	NEURL	9148	NM_004210	1	1	1	1	4
hsa-miR-135b-5p	MIMAT0000758	DYRK1B	9149	XM_005259395	1	1	1	1	4
hsa-miR-135b-5p	MIMAT0000758	EBAG9	9166	NM_004215	1	1	1	1	4
hsa-miR-135b-5p	MIMAT0000758	ARHGEF2	9181	XM_005245594	1	1	1	1	4
hsa-miR-135b-5p	MIMAT0000758	KCNAB3	9196	XM_005256849	1	1	1	1	4
hsa-miR-135b-5p	MIMAT0000758	VAPB	9217	NM_004738	1	1	1	1	4
hsa-miR-135b-5p	MIMAT0000758	DLGAP2	9228	XM_005266038	1	1	1	1	4
hsa-miR-135b-5p	MIMAT0000758	MFHAS1	9258	NM_004225	1	1	1	1	4
hsa-miR-135b-5p	MIMAT0000758	KLF4	9314	NM_004235	1	1	1	1	4
hsa-miR-135b-5p	MIMAT0000758	SLC9A3R2	9351	NM_001130012	1	1	1	1	4
hsa-miR-135b-5p	MIMAT0000758	PPIG	9360	XM_005246967	1	1	1	1	4
hsa-miR-135b-5p	MIMAT0000758	KIF3B	9371	NM_004798	1	1	1	1	4
hsa-miR-135b-5p	MIMAT0000758	ZRANB2	9406	NM_005455	1	1	1	1	4
hsa-miR-135b-5p	MIMAT0000758	RASAL2	9462	NM_170692	1	1	1	1	4
hsa-miR-135b-5p	MIMAT0000758	PCYT1B	9468	NM_004845	1	1	1	1	4
hsa-miR-135b-5p	MIMAT0000758	ROCK2	9475	XM_005246190	1	1	1	1	4
hsa-miR-135b-5p	MIMAT0000758	SLC4A7	9497	XM_005265592	1	1	1	1	4
hsa-miR-135b-5p	MIMAT0000758	PMPCB	9512	NM_004279	1	1	1	1	4
hsa-miR-135b-5p	MIMAT0000758	PREPL	9581	NM_006036	1	1	1	1	4
hsa-miR-135b-5p	MIMAT0000758	ENTPD4	9583	NM_004901	1	1	1	1	4
hsa-miR-135b-5p	MIMAT0000758	CREB5	9586	NM_182898	1	1	1	1	4
hsa-miR-135b-5p	MIMAT0000758	NFE2L3	9603	NM_004289	1	1	1	1	4
hsa-miR-135b-5p	MIMAT0000758	WSCD2	9671	XM_005269240	1	1	1	1	4
hsa-miR-135b-5p	MIMAT0000758	VGLL4	9686	NM_001128219	1	1	1	1	4
hsa-miR-135b-5p	MIMAT0000758	ULK2	9706	NM_014683	1	1	1	1	4
hsa-miR-135b-5p	MIMAT0000758	NOS1AP	9722	NM_001126060	1	1	1	1	4
hsa-miR-135b-5p	MIMAT0000758	SEMA3E	9723	NM_012431	1	1	1	1	4
hsa-miR-135b-5p	MIMAT0000758	FRMPD4	9758	NM_014728	1	1	1	1	4
hsa-miR-135b-5p	MIMAT0000758	RASSF2	9770	XM_005260895	1	1	1	1	4
hsa-miR-135b-5p	MIMAT0000758	ATG13	9776	NM_001205119	1	1	1	1	4
hsa-miR-135b-5p	MIMAT0000758	TBC1D5	9779	NM_014744	1	1	1	1	4
hsa-miR-135b-5p	MIMAT0000758	RNF144A	9781	NM_014746	1	1	1	1	4
hsa-miR-135b-5p	MIMAT0000758	MTSS1	9788	XM_005251111	1	1	1	1	4
hsa-miR-135b-5p	MIMAT0000758	SERTAD2	9792	XM_005264669	1	1	1	1	4
hsa-miR-135b-5p	MIMAT0000758	SCRN1	9805	NM_001145513	1	1	1	1	4
hsa-miR-135b-5p	MIMAT0000758	ARHGAP11A	9824	XM_005254808	1	1	1	1	4
hsa-miR-135b-5p	MIMAT0000758	JAKMIP2	9832	NM_001270941	1	1	1	1	4
hsa-miR-135b-5p	MIMAT0000758	TRIM66	9866	XM_005253270	1	1	1	1	4
hsa-miR-135b-5p	MIMAT0000758	SV2B	9899	NM_014848	1	1	1	1	4
hsa-miR-135b-5p	MIMAT0000758	LPGAT1	9926	XM_005273364	1	1	1	1	4
hsa-miR-135b-5p	MIMAT0000758	CD302	9936	NM_014880	1	1	1	1	4
hsa-miR-135b-5p	MIMAT0000758	XYLB	9942	NM_005108	1	1	1	1	4
hsa-miR-135b-5p	MIMAT0000758	USP3	9960	NM_006537	1	1	1	1	4
hsa-miR-135b-5p	MIMAT0000758	MED13	9969	NM_005121	1	1	1	1	4
hsa-miR-135b-5p	MIMAT0000758	GJC1	10052	NM_005497	1	1	1	1	4
hsa-miR-135b-5p	MIMAT0000758	ATP9A	10079	NM_006045	1	1	1	1	4
hsa-miR-135b-5p	MIMAT0000758	EDIL3	10085	NM_005711	1	1	1	1	4
hsa-miR-135b-5p	MIMAT0000758	CTDSP2	10106	NM_005730	1	1	1	1	4
hsa-miR-135b-5p	MIMAT0000758	LRPPRC	10128	NM_133259	1	1	1	1	4
hsa-miR-135b-5p	MIMAT0000758	NAMPT	10135	XM_005250101	1	1	1	1	4
hsa-miR-135b-5p	MIMAT0000758	WASF2	10163	NM_006990	1	1	1	1	4
hsa-miR-135b-5p	MIMAT0000758	CNIH1	10175	XM_005267248	1	1	1	1	4
hsa-miR-135b-5p	MIMAT0000758	TOPORS	10210	NM_005802	1	1	1	1	4
hsa-miR-135b-5p	MIMAT0000758	AP3S2	10239	NM_005829	1	1	1	1	4
hsa-miR-135b-5p	MIMAT0000758	NET1	10276	NM_001047160	1	1	1	1	4
hsa-miR-135b-5p	MIMAT0000758	SEMA3A	10371	XM_005250110	1	1	1	1	4
hsa-miR-135b-5p	MIMAT0000758	ATP8A1	10396	NM_006095	1	1	1	1	4
hsa-miR-135b-5p	MIMAT0000758	ATP8A1	10396	XM_005248043	1	1	1	1	4
hsa-miR-135b-5p	MIMAT0000758	PGRMC2	10424	NM_006320	1	1	1	1	4
hsa-miR-135b-5p	MIMAT0000758	LYPLA1	10434	NM_006330	1	1	1	1	4
hsa-miR-135b-5p	MIMAT0000758	CAP2	10486	XM_005248801	1	1	1	1	4
hsa-miR-135b-5p	MIMAT0000758	VTI1B	10490	XM_005267264	1	1	1	1	4
hsa-miR-135b-5p	MIMAT0000758	NCOA2	10499	XM_005251129	1	1	1	1	4
hsa-miR-135b-5p	MIMAT0000758	TXNIP	10628	NM_006472	1	1	1	1	4
hsa-miR-135b-5p	MIMAT0000758	IGF2BP1	10642	NM_006546	1	1	1	1	4
hsa-miR-135b-5p	MIMAT0000758	RBBP9	10741	NM_006606	1	1	1	1	4
hsa-miR-135b-5p	MIMAT0000758	CPLX2	10814	XM_005265800	1	1	1	1	4
hsa-miR-135b-5p	MIMAT0000758	CPLX1	10815	XM_005272257	1	1	1	1	4
hsa-miR-135b-5p	MIMAT0000758	ZNF275	10838	XM_005274644	1	1	1	1	4
hsa-miR-135b-5p	MIMAT0000758	ZNF275	10838	XM_005277820	1	1	1	1	4
hsa-miR-135b-5p	MIMAT0000758	RALBP1	10928	NM_006788	1	1	1	1	4
hsa-miR-135b-5p	MIMAT0000758	POP1	10940	NM_001145860	1	1	1	1	4
hsa-miR-135b-5p	MIMAT0000758	MAPRE2	10982	NM_001143827	1	1	1	1	4
hsa-miR-135b-5p	MIMAT0000758	PIM2	11040	NM_006875	1	1	1	1	4
hsa-miR-135b-5p	MIMAT0000758	NUDT21	11051	NM_007006	1	1	1	1	4
hsa-miR-135b-5p	MIMAT0000758	CPSF6	11052	XM_005268588	1	1	1	1	4
hsa-miR-135b-5p	MIMAT0000758	ATE1	11101	XM_005269456	1	1	1	1	4
hsa-miR-135b-5p	MIMAT0000758	KRR1	11103	NM_007043	1	1	1	1	4
hsa-miR-135b-5p	MIMAT0000758	PTPRT	11122	NM_133170	1	1	1	1	4
hsa-miR-135b-5p	MIMAT0000758	LZTS1	11178	XM_005273394	1	1	1	1	4
hsa-miR-135b-5p	MIMAT0000758	RASSF8	11228	NM_001164746	1	1	1	1	4
hsa-miR-135b-5p	MIMAT0000758	RNF24	11237	NM_007219	1	1	1	1	4
hsa-miR-135b-5p	MIMAT0000758	PADI2	11240	NM_007365	1	1	1	1	4
hsa-miR-135b-5p	MIMAT0000758	CHP1	11261	NM_007236	1	1	1	1	4
hsa-miR-135b-5p	MIMAT0000758	MGAT4A	11320	NM_012214	1	1	1	1	4
hsa-miR-135b-5p	MIMAT0000758	IKZF2	22807	XM_005246383	1	1	1	1	4
hsa-miR-135b-5p	MIMAT0000758	PHLDA1	22822	NM_007350	1	1	1	1	4
hsa-miR-135b-5p	MIMAT0000758	ZNF652	22834	NM_001145365	1	1	1	1	4
hsa-miR-135b-5p	MIMAT0000758	PPM1E	22843	NM_014906	1	1	1	1	4
hsa-miR-135b-5p	MIMAT0000758	LMTK2	22853	NM_014916	1	1	1	1	4
hsa-miR-135b-5p	MIMAT0000758	ATG14	22863	NM_014924	1	1	1	1	4
hsa-miR-135b-5p	MIMAT0000758	UBOX5	22888	NM_014948	1	1	1	1	4
hsa-miR-135b-5p	MIMAT0000758	DIP2C	22982	XM_005252428	1	1	1	1	4
hsa-miR-135b-5p	MIMAT0000758	RIMS1	22999	NM_014989	1	1	1	1	4
hsa-miR-135b-5p	MIMAT0000758	STK38L	23012	NM_015000	1	1	1	1	4
hsa-miR-135b-5p	MIMAT0000758	UNC13A	23025	XM_005259821	1	1	1	1	4
hsa-miR-135b-5p	MIMAT0000758	MAST3	23031	XM_005259822	1	1	1	1	4
hsa-miR-135b-5p	MIMAT0000758	PHLPP2	23035	XM_005255852	1	1	1	1	4
hsa-miR-135b-5p	MIMAT0000758	ZHX3	23051	XM_005260343	1	1	1	1	4
hsa-miR-135b-5p	MIMAT0000758	ZNF609	23060	NM_015042	1	1	1	1	4
hsa-miR-135b-5p	MIMAT0000758	WAPAL	23063	NM_015045	1	1	1	1	4
hsa-miR-135b-5p	MIMAT0000758	TNRC6B	23112	XM_005261393	1	1	1	1	4
hsa-miR-135b-5p	MIMAT0000758	LRCH1	23143	NM_001164211	1	1	1	1	4
hsa-miR-135b-5p	MIMAT0000758	GRAMD4	23151	XM_005261398	1	1	1	1	4
hsa-miR-135b-5p	MIMAT0000758	ZCCHC14	23174	NM_015144	1	1	1	1	4
hsa-miR-135b-5p	MIMAT0000758	SEPT8	23176	NM_015146	1	1	1	1	4
hsa-miR-135b-5p	MIMAT0000758	RGL1	23179	NM_015149	1	1	1	1	4
hsa-miR-135b-5p	MIMAT0000758	RCOR1	23186	NM_015156	1	1	1	1	4
hsa-miR-135b-5p	MIMAT0000758	GSE1	23199	XM_005255859	1	1	1	1	4
hsa-miR-135b-5p	MIMAT0000758	ARC	23237	NM_015193	1	1	1	1	4
hsa-miR-135b-5p	MIMAT0000758	OTUD3	23252	NM_015207	1	1	1	1	4
hsa-miR-135b-5p	MIMAT0000758	ATMIN	23300	NM_015251	1	1	1	1	4
hsa-miR-135b-5p	MIMAT0000758	TMEM194A	23306	NM_001130963	1	1	1	1	4
hsa-miR-135b-5p	MIMAT0000758	KIAA1033	23325	NM_015275	1	1	1	1	4
hsa-miR-135b-5p	MIMAT0000758	SASH1	23328	XM_005266876	1	1	1	1	4
hsa-miR-135b-5p	MIMAT0000758	TBC1D30	23329	NM_015279	1	1	1	1	4
hsa-miR-135b-5p	MIMAT0000758	LARP1	23367	NM_015315	1	1	1	1	4
hsa-miR-135b-5p	MIMAT0000758	COTL1	23406	NM_021149	1	1	1	1	4
hsa-miR-135b-5p	MIMAT0000758	SIRT1	23411	NM_012238	1	1	1	1	4
hsa-miR-135b-5p	MIMAT0000758	SLC44A1	23446	XM_005251857	1	1	1	1	4
hsa-miR-135b-5p	MIMAT0000758	ANGPTL2	23452	NM_012098	1	1	1	1	4
hsa-miR-135b-5p	MIMAT0000758	ABCA5	23461	NM_018672	1	1	1	1	4
hsa-miR-135b-5p	MIMAT0000758	RBFOX2	23543	XM_005261428	1	1	1	1	4
hsa-miR-135b-5p	MIMAT0000758	BACE1	23621	NM_012104	1	1	1	1	4
hsa-miR-135b-5p	MIMAT0000758	PRKD3	23683	XM_005264237	1	1	1	1	4
hsa-miR-135b-5p	MIMAT0000758	ARIH1	25820	NM_005744	1	1	1	1	4
hsa-miR-135b-5p	MIMAT0000758	RAB26	25837	XM_005255236	1	1	1	1	4
hsa-miR-135b-5p	MIMAT0000758	ZNF385A	25946	NM_015481	1	1	1	1	4
hsa-miR-135b-5p	MIMAT0000758	SETBP1	26040	XM_005258243	1	1	1	1	4
hsa-miR-135b-5p	MIMAT0000758	SLITRK5	26050	XM_005254039	1	1	1	1	4
hsa-miR-135b-5p	MIMAT0000758	DNM3	26052	NM_015569	1	1	1	1	4
hsa-miR-135b-5p	MIMAT0000758	SZRD1	26099	NM_001114600	1	1	1	1	4
hsa-miR-135b-5p	MIMAT0000758	PHF19	26147	NM_015651	1	1	1	1	4
hsa-miR-135b-5p	MIMAT0000758	PITPNC1	26207	NM_181671	1	1	1	1	4
hsa-miR-135b-5p	MIMAT0000758	2001-08-01	26523	XM_005270747	1	1	1	1	4
hsa-miR-135b-5p	MIMAT0000758	LATS2	26524	XM_005266342	1	1	1	1	4
hsa-miR-135b-5p	MIMAT0000758	NBEA	26960	NM_015678	1	1	1	1	4
hsa-miR-135b-5p	MIMAT0000758	AP3M1	26985	NM_207012	1	1	1	1	4
hsa-miR-135b-5p	MIMAT0000758	ATP2C1	27032	NM_001199179	1	1	1	1	4
hsa-miR-135b-5p	MIMAT0000758	DISC1	27185	NM_001164537	1	1	1	1	4
hsa-miR-135b-5p	MIMAT0000758	RAB30	27314	XM_005273911	1	1	1	1	4
hsa-miR-135b-5p	MIMAT0000758	KCNMB4	27345	NM_014505	1	1	1	1	4
hsa-miR-135b-5p	MIMAT0000758	TMEM97	27346	NM_014573	1	1	1	1	4
hsa-miR-135b-5p	MIMAT0000758	FLVCR1	28982	NM_014053	1	1	1	1	4
hsa-miR-135b-5p	MIMAT0000758	ZBTB44	29068	XM_005271521	1	1	1	1	4
hsa-miR-135b-5p	MIMAT0000758	CD274	29126	NM_014143	1	1	1	1	4
hsa-miR-135b-5p	MIMAT0000758	SNX12	29934	NM_001256185	1	1	1	1	4
hsa-miR-135b-5p	MIMAT0000758	SLC25A24	29957	NM_013386	1	1	1	1	4
hsa-miR-135b-5p	MIMAT0000758	CDR2L	30850	NM_014603	1	1	1	1	4
hsa-miR-135b-5p	MIMAT0000758	CHST11	50515	NM_018413	1	1	1	1	4
hsa-miR-135b-5p	MIMAT0000758	ARHGEF4	50649	XM_005263681	1	1	1	1	4
hsa-miR-135b-5p	MIMAT0000758	MYEF2	50804	XM_005254422	1	1	1	1	4
hsa-miR-135b-5p	MIMAT0000758	ASAP1	50807	NM_001247996	1	1	1	1	4
hsa-miR-135b-5p	MIMAT0000758	TMED5	50999	NM_001167830	1	1	1	1	4
hsa-miR-135b-5p	MIMAT0000758	ST8SIA3	51046	NM_015879	1	1	1	1	4
hsa-miR-135b-5p	MIMAT0000758	SAR1B	51128	NM_001033503	1	1	1	1	4
hsa-miR-135b-5p	MIMAT0000758	RLIM	51132	NM_183353	1	1	1	1	4
hsa-miR-135b-5p	MIMAT0000758	KLF3	51274	NM_016531	1	1	1	1	4
hsa-miR-135b-5p	MIMAT0000758	HEMK1	51409	NM_016173	1	1	1	1	4
hsa-miR-135b-5p	MIMAT0000758	RNF138	51444	NM_016271	1	1	1	1	4
hsa-miR-135b-5p	MIMAT0000758	GULP1	51454	NM_001252668	1	1	1	1	4
hsa-miR-135b-5p	MIMAT0000758	UBE2D4	51619	NM_015983	1	1	1	1	4
hsa-miR-135b-5p	MIMAT0000758	KLF13	51621	NM_015995	1	1	1	1	4
hsa-miR-135b-5p	MIMAT0000758	ACSL5	51703	NM_203380	1	1	1	1	4
hsa-miR-135b-5p	MIMAT0000758	RAPGEF6	51735	NM_001164386	1	1	1	1	4
hsa-miR-135b-5p	MIMAT0000758	RSF1	51773	XM_005274051	1	1	1	1	4
hsa-miR-135b-5p	MIMAT0000758	ASIC5	51802	NM_017419	1	1	1	1	4
hsa-miR-135b-5p	MIMAT0000758	PANK1	53354	NM_148977	1	1	1	1	4
hsa-miR-135b-5p	MIMAT0000758	BRWD1	54014	NM_033656	1	1	1	1	4
hsa-miR-135b-5p	MIMAT0000758	RBM11	54033	NM_144770	1	1	1	1	4
hsa-miR-135b-5p	MIMAT0000758	GPR85	54329	NM_001146265	1	1	1	1	4
hsa-miR-135b-5p	MIMAT0000758	SSH1	54434	XM_005268984	1	1	1	1	4
hsa-miR-135b-5p	MIMAT0000758	RC3H2	54542	XM_005252056	1	1	1	1	4
hsa-miR-135b-5p	MIMAT0000758	MTMR12	54545	XM_005248313	1	1	1	1	4
hsa-miR-135b-5p	MIMAT0000758	TMEM106B	54664	NM_018374	1	1	1	1	4
hsa-miR-135b-5p	MIMAT0000758	PDP1	54704	XM_005250988	1	1	1	1	4
hsa-miR-135b-5p	MIMAT0000758	PPP1R12C	54776	NM_017607	1	1	1	1	4
hsa-miR-135b-5p	MIMAT0000758	BNC2	54796	XM_005251489	1	1	1	1	4
hsa-miR-135b-5p	MIMAT0000758	SNRK	54861	XM_005265245	1	1	1	1	4
hsa-miR-135b-5p	MIMAT0000758	UHRF1BP1	54887	NM_017754	1	1	1	1	4
hsa-miR-135b-5p	MIMAT0000758	RNF43	54894	NM_017763	1	1	1	1	4
hsa-miR-135b-5p	MIMAT0000758	IMPAD1	54928	NM_017813	1	1	1	1	4
hsa-miR-135b-5p	MIMAT0000758	VPS37C	55048	XM_005274077	1	1	1	1	4
hsa-miR-135b-5p	MIMAT0000758	MSL2	55167	NM_018133	1	1	1	1	4
hsa-miR-135b-5p	MIMAT0000758	PCMTD2	55251	XM_005260222	1	1	1	1	4
hsa-miR-135b-5p	MIMAT0000758	VPS53	55275	NM_001128159	1	1	1	1	4
hsa-miR-135b-5p	MIMAT0000758	ZNF654	55279	XM_005264762	1	1	1	1	4
hsa-miR-135b-5p	MIMAT0000758	C4orf19	55286	NM_001104629	1	1	1	1	4
hsa-miR-135b-5p	MIMAT0000758	PPP6R3	55291	NM_001164160	1	1	1	1	4
hsa-miR-135b-5p	MIMAT0000758	STRBP	55342	NM_018387	1	1	1	1	4
hsa-miR-135b-5p	MIMAT0000758	GALNT10	55568	NM_198321	1	1	1	1	4
hsa-miR-135b-5p	MIMAT0000758	STAB2	55576	NM_017564	1	1	1	1	4
hsa-miR-135b-5p	MIMAT0000758	FAM46A	55603	XM_005248731	1	1	1	1	4
hsa-miR-135b-5p	MIMAT0000758	DEPDC1	55635	NM_001114120	1	1	1	1	4
hsa-miR-135b-5p	MIMAT0000758	HIF1AN	55662	NM_017902	1	1	1	1	4
hsa-miR-135b-5p	MIMAT0000758	DENND4C	55667	NM_017925	1	1	1	1	4
hsa-miR-135b-5p	MIMAT0000758	ENAH	55740	NM_001008493	1	1	1	1	4
hsa-miR-135b-5p	MIMAT0000758	WDR52	55779	NM_001164496	1	1	1	1	4
hsa-miR-135b-5p	MIMAT0000758	MCTP2	55784	XM_005254956	1	1	1	1	4
hsa-miR-135b-5p	MIMAT0000758	TXLNG	55787	NM_018360	1	1	1	1	4
hsa-miR-135b-5p	MIMAT0000758	PAG1	55824	NM_018440	1	1	1	1	4
hsa-miR-135b-5p	MIMAT0000758	TEX2	55852	XM_005257504	1	1	1	1	4
hsa-miR-135b-5p	MIMAT0000758	ZNF302	55900	XM_005259055	1	1	1	1	4
hsa-miR-135b-5p	MIMAT0000758	LANCL2	55915	NM_018697	1	1	1	1	4
hsa-miR-135b-5p	MIMAT0000758	CTTNBP2NL	55917	XM_005271034	1	1	1	1	4
hsa-miR-135b-5p	MIMAT0000758	BCAP29	55973	NM_018844	1	1	1	1	4
hsa-miR-135b-5p	MIMAT0000758	WDR45B	56270	NM_019613	1	1	1	1	4
hsa-miR-135b-5p	MIMAT0000758	PARD3	56288	NM_019619	1	1	1	1	4
hsa-miR-135b-5p	MIMAT0000758	KCNQ5	56479	NM_001160133	1	1	1	1	4
hsa-miR-135b-5p	MIMAT0000758	EIF5A2	56648	NM_020390	1	1	1	1	4
hsa-miR-135b-5p	MIMAT0000758	NCLN	56926	NM_020170	1	1	1	1	4
hsa-miR-135b-5p	MIMAT0000758	ARNTL2	56938	NM_020183	1	1	1	1	4
hsa-miR-135b-5p	MIMAT0000758	OTUD7B	56957	NM_020205	1	1	1	1	4
hsa-miR-135b-5p	MIMAT0000758	BBX	56987	NM_001142568	1	1	1	1	4
hsa-miR-135b-5p	MIMAT0000758	KIF15	56992	NM_020242	1	1	1	1	4
hsa-miR-135b-5p	MIMAT0000758	ADAMTS9	56999	XM_005265329	1	1	1	1	4
hsa-miR-135b-5p	MIMAT0000758	TWSG1	57045	NM_020648	1	1	1	1	4
hsa-miR-135b-5p	MIMAT0000758	ENTPD7	57089	NM_020354	1	1	1	1	4
hsa-miR-135b-5p	MIMAT0000758	PAK7	57144	XM_005260764	1	1	1	1	4
hsa-miR-135b-5p	MIMAT0000758	RALGAPB	57148	NM_020336	1	1	1	1	4
hsa-miR-135b-5p	MIMAT0000758	DOLPP1	57171	NM_020438	1	1	1	1	4
hsa-miR-135b-5p	MIMAT0000758	CAMK1G	57172	XM_005273208	1	1	1	1	4
hsa-miR-135b-5p	MIMAT0000758	ACTR3B	57180	NM_020445	1	1	1	1	4
hsa-miR-135b-5p	MIMAT0000758	SLC39A10	57181	XM_005246691	1	1	1	1	4
hsa-miR-135b-5p	MIMAT0000758	ATP10D	57205	NM_020453	1	1	1	1	4
hsa-miR-135b-5p	MIMAT0000758	ZNF248	57209	NM_021045	1	1	1	1	4
hsa-miR-135b-5p	MIMAT0000758	SMEK2	57223	NM_001122964	1	1	1	1	4
hsa-miR-135b-5p	MIMAT0000758	ZNF286A	57335	XM_005256740	1	1	1	1	4
hsa-miR-135b-5p	MIMAT0000758	KIAA1143	57456	NM_020696	1	1	1	1	4
hsa-miR-135b-5p	MIMAT0000758	SHROOM4	57477	NM_020717	1	1	1	1	4
hsa-miR-135b-5p	MIMAT0000758	INTS2	57508	NM_020748	1	1	1	1	4
hsa-miR-135b-5p	MIMAT0000758	MTUS1	57509	NM_001001924	1	1	1	1	4
hsa-miR-135b-5p	MIMAT0000758	GPR158	57512	NM_020752	1	1	1	1	4
hsa-miR-135b-5p	MIMAT0000758	KLHL42	57542	NM_020782	1	1	1	1	4
hsa-miR-135b-5p	MIMAT0000758	ARHGAP20	57569	NM_001258415	1	1	1	1	4
hsa-miR-135b-5p	MIMAT0000758	KIAA1432	57589	XM_005251523	1	1	1	1	4
hsa-miR-135b-5p	MIMAT0000758	BAHCC1	57597	NM_001080519	1	1	1	1	4
hsa-miR-135b-5p	MIMAT0000758	KIAA1456	57604	XM_005273594	1	1	1	1	4
hsa-miR-135b-5p	MIMAT0000758	STIM2	57620	NM_001169117	1	1	1	1	4
hsa-miR-135b-5p	MIMAT0000758	LRCH2	57631	NM_020871	1	1	1	1	4
hsa-miR-135b-5p	MIMAT0000758	EP400	57634	XM_005253587	1	1	1	1	4
hsa-miR-135b-5p	MIMAT0000758	POGK	57645	NM_017542	1	1	1	1	4
hsa-miR-135b-5p	MIMAT0000758	KIAA1549	57670	NM_001164665	1	1	1	1	4
hsa-miR-135b-5p	MIMAT0000758	RNF213	57674	NM_001256071	1	1	1	1	4
hsa-miR-135b-5p	MIMAT0000758	TLDC1	57707	XM_005256076	1	1	1	1	4
hsa-miR-135b-5p	MIMAT0000758	RBAK	57786	NM_021163	1	1	1	1	4
hsa-miR-135b-5p	MIMAT0000758	CADM3	57863	NM_021189	1	1	1	1	4
hsa-miR-135b-5p	MIMAT0000758	FAM60A	58516	XM_005253456	1	1	1	1	4
hsa-miR-135b-5p	MIMAT0000758	PLEKHA2	59339	NM_021623	1	1	1	1	4
hsa-miR-135b-5p	MIMAT0000758	EDA2R	60401	XM_005262283	1	1	1	1	4
hsa-miR-135b-5p	MIMAT0000758	SLC5A7	60482	XM_005264008	1	1	1	1	4
hsa-miR-135b-5p	MIMAT0000758	PAPPA2	60676	XM_005245422	1	1	1	1	4
hsa-miR-135b-5p	MIMAT0000758	PRDM16	63976	XM_005244772	1	1	1	1	4
hsa-miR-135b-5p	MIMAT0000758	RBM26	64062	XM_005266491	1	1	1	1	4
hsa-miR-135b-5p	MIMAT0000758	SNX16	64089	NM_022133	1	1	1	1	4
hsa-miR-135b-5p	MIMAT0000758	TMEM168	64418	XM_005250526	1	1	1	1	4
hsa-miR-135b-5p	MIMAT0000758	MRPS25	64432	XM_005265401	1	1	1	1	4
hsa-miR-135b-5p	MIMAT0000758	CREB3L2	64764	NM_194071	1	1	1	1	4
hsa-miR-135b-5p	MIMAT0000758	C6orf106	64771	NM_024294	1	1	1	1	4
hsa-miR-135b-5p	MIMAT0000758	DEPTOR	64798	NM_022783	1	1	1	1	4
hsa-miR-135b-5p	MIMAT0000758	TMEM237	65062	NM_152388	1	1	1	1	4
hsa-miR-135b-5p	MIMAT0000758	ZSWIM4	65249	XM_005260023	1	1	1	1	4
hsa-miR-135b-5p	MIMAT0000758	PCYOX1L	78991	NM_024028	1	1	1	1	4
hsa-miR-135b-5p	MIMAT0000758	GDAP1L1	78997	NM_001256737	1	1	1	1	4
hsa-miR-135b-5p	MIMAT0000758	ELOVL6	79071	NM_024090	1	1	1	1	4
hsa-miR-135b-5p	MIMAT0000758	FYCO1	79443	XM_005265483	1	1	1	1	4
hsa-miR-135b-5p	MIMAT0000758	HMBOX1	79618	XM_005273634	1	1	1	1	4
hsa-miR-135b-5p	MIMAT0000758	VEPH1	79674	NM_024621	1	1	1	1	4
hsa-miR-135b-5p	MIMAT0000758	ZNF322	79692	NM_001242797	1	1	1	1	4
hsa-miR-135b-5p	MIMAT0000758	VASH2	79805	XM_005273268	1	1	1	1	4
hsa-miR-135b-5p	MIMAT0000758	PIP4K2C	79837	NM_024779	1	1	1	1	4
hsa-miR-135b-5p	MIMAT0000758	THSD4	79875	NM_024817	1	1	1	1	4
hsa-miR-135b-5p	MIMAT0000758	MAP9	79884	XM_005263223	1	1	1	1	4
hsa-miR-135b-5p	MIMAT0000758	CAAP1	79886	NM_001167575	1	1	1	1	4
hsa-miR-135b-5p	MIMAT0000758	CYBRD1	79901	NM_024843	1	1	1	1	4
hsa-miR-135b-5p	MIMAT0000758	PHF17	79960	XM_005263230	1	1	1	1	4
hsa-miR-135b-5p	MIMAT0000758	WWC2	80014	NM_024949	1	1	1	1	4
hsa-miR-135b-5p	MIMAT0000758	PGAP1	80055	XM_005246866	1	1	1	1	4
hsa-miR-135b-5p	MIMAT0000758	CCDC170	80129	NM_025059	1	1	1	1	4
hsa-miR-135b-5p	MIMAT0000758	SPSB1	80176	NM_025106	1	1	1	1	4
hsa-miR-135b-5p	MIMAT0000758	SPHKAP	80309	XM_005246867	1	1	1	1	4
hsa-miR-135b-5p	MIMAT0000758	DDHD1	80821	NM_001160148	1	1	1	1	4
hsa-miR-135b-5p	MIMAT0000758	DUSP16	80824	NM_030640	1	1	1	1	4
hsa-miR-135b-5p	MIMAT0000758	JHDM1D	80853	NM_030647	1	1	1	1	4
hsa-miR-135b-5p	MIMAT0000758	SETD7	80854	NM_030648	1	1	1	1	4
hsa-miR-135b-5p	MIMAT0000758	PLA2G12A	81579	NM_030821	1	1	1	1	4
hsa-miR-135b-5p	MIMAT0000758	VANGL1	81839	NM_138959	1	1	1	1	4
hsa-miR-135b-5p	MIMAT0000758	RAB1B	81876	NM_030981	1	1	1	1	4
hsa-miR-135b-5p	MIMAT0000758	SEH1L	81929	NM_031216	1	1	1	1	4
hsa-miR-135b-5p	MIMAT0000758	CALN1	83698	NM_001017440	1	1	1	1	4
hsa-miR-135b-5p	MIMAT0000758	KLF16	83855	NM_031918	1	1	1	1	4
hsa-miR-135b-5p	MIMAT0000758	KCTD10	83892	XM_005253945	1	1	1	1	4
hsa-miR-135b-5p	MIMAT0000758	CTTNBP2	83992	NM_033427	1	1	1	1	4
hsa-miR-135b-5p	MIMAT0000758	ZNRF3	84133	NM_001206998	1	1	1	1	4
hsa-miR-135b-5p	MIMAT0000758	SYT3	84258	NM_032298	1	1	1	1	4
hsa-miR-135b-5p	MIMAT0000758	C2orf88	84281	XM_005246905	1	1	1	1	4
hsa-miR-135b-5p	MIMAT0000758	DDI2	84301	XM_005246017	1	1	1	1	4
hsa-miR-135b-5p	MIMAT0000758	HPS3	84343	NM_032383	1	1	1	1	4
hsa-miR-135b-5p	MIMAT0000758	LCOR	84458	NM_032440	1	1	1	1	4
hsa-miR-135b-5p	MIMAT0000758	ST6GAL2	84620	NM_032528	1	1	1	1	4
hsa-miR-135b-5p	MIMAT0000758	FAM71F1	84691	XM_005250645	1	1	1	1	4
hsa-miR-135b-5p	MIMAT0000758	ADO	84890	NM_032804	1	1	1	1	4
hsa-miR-135b-5p	MIMAT0000758	SSH2	85464	XM_005258058	1	1	1	1	4
hsa-miR-135b-5p	MIMAT0000758	SSH2	85464	XM_005258059	1	1	1	1	4
hsa-miR-135b-5p	MIMAT0000758	LMLN	89782	NM_001136049	1	1	1	1	4
hsa-miR-135b-5p	MIMAT0000758	PHLDB2	90102	XM_005247876	1	1	1	1	4
hsa-miR-135b-5p	MIMAT0000758	DUOXA1	90527	XM_005254773	1	1	1	1	4
hsa-miR-135b-5p	MIMAT0000758	LYRM7	90624	NM_181705	1	1	1	1	4
hsa-miR-135b-5p	MIMAT0000758	SLC39A13	91252	NM_001128225	1	1	1	1	4
hsa-miR-135b-5p	MIMAT0000758	SLC39A13	91252	NM_152264	1	1	1	1	4
hsa-miR-135b-5p	MIMAT0000758	SLFN11	91607	XM_005258067	1	1	1	1	4
hsa-miR-135b-5p	MIMAT0000758	LONRF1	91694	NM_152271	1	1	1	1	4
hsa-miR-135b-5p	MIMAT0000758	NEK9	91754	NM_033116	1	1	1	1	4
hsa-miR-135b-5p	MIMAT0000758	CALML4	91860	NM_033429	1	1	1	1	4
hsa-miR-135b-5p	MIMAT0000758	MTDH	92140	NM_178812	1	1	1	1	4
hsa-miR-135b-5p	MIMAT0000758	UBTD2	92181	NM_152277	1	1	1	1	4
hsa-miR-135b-5p	MIMAT0000758	LMBRD2	92255	NM_001007527	1	1	1	1	4
hsa-miR-135b-5p	MIMAT0000758	MOB1B	92597	XM_005265709	1	1	1	1	4
hsa-miR-135b-5p	MIMAT0000758	TEX30	93081	XM_005254097	1	1	1	1	4
hsa-miR-135b-5p	MIMAT0000758	CACNA2D4	93589	NM_172364	1	1	1	1	4
hsa-miR-135b-5p	MIMAT0000758	MYOCD	93649	XM_005256864	1	1	1	1	4
hsa-miR-135b-5p	MIMAT0000758	CEP41	95681	NM_018718	1	1	1	1	4
hsa-miR-135b-5p	MIMAT0000758	SNX18	112574	NM_001145427	1	1	1	1	4
hsa-miR-135b-5p	MIMAT0000758	BTBD9	114781	XM_005248841	1	1	1	1	4
hsa-miR-135b-5p	MIMAT0000758	MYSM1	114803	XM_005270418	1	1	1	1	4
hsa-miR-135b-5p	MIMAT0000758	GALNT13	114805	NM_052917	1	1	1	1	4
hsa-miR-135b-5p	MIMAT0000758	OSBPL8	114882	XM_005268621	1	1	1	1	4
hsa-miR-135b-5p	MIMAT0000758	ZNF618	114991	NM_133374	1	1	1	1	4
hsa-miR-135b-5p	MIMAT0000758	KCTD12	115207	NM_138444	1	1	1	1	4
hsa-miR-135b-5p	MIMAT0000758	FCHO2	115548	NM_138782	1	1	1	1	4
hsa-miR-135b-5p	MIMAT0000758	RAB39B	116442	NM_171998	1	1	1	1	4
hsa-miR-135b-5p	MIMAT0000758	ANTXR2	118429	NM_058172	1	1	1	1	4
hsa-miR-135b-5p	MIMAT0000758	AEBP2	121536	NM_153207	1	1	1	1	4
hsa-miR-135b-5p	MIMAT0000758	SOCS4	122809	NM_199421	1	1	1	1	4
hsa-miR-135b-5p	MIMAT0000758	JDP2	122953	NM_130469	1	1	1	1	4
hsa-miR-135b-5p	MIMAT0000758	DCUN1D3	123879	XM_005255098	1	1	1	1	4
hsa-miR-135b-5p	MIMAT0000758	GABPB2	126626	XM_005244881	1	1	1	1	4
hsa-miR-135b-5p	MIMAT0000758	SYT2	127833	NM_001136504	1	1	1	1	4
hsa-miR-135b-5p	MIMAT0000758	UHMK1	127933	NM_175866	1	1	1	1	4
hsa-miR-135b-5p	MIMAT0000758	TSHZ2	128553	NM_173485	1	1	1	1	4
hsa-miR-135b-5p	MIMAT0000758	CHMP4B	128866	NM_176812	1	1	1	1	4
hsa-miR-135b-5p	MIMAT0000758	LRRC15	131578	NM_001135057	1	1	1	1	4
hsa-miR-135b-5p	MIMAT0000758	GLYCTK	132158	NM_145262	1	1	1	1	4
hsa-miR-135b-5p	MIMAT0000758	PPARGC1B	133522	NM_133263	1	1	1	1	4
hsa-miR-135b-5p	MIMAT0000758	NADK2	133686	NM_001085411	1	1	1	1	4
hsa-miR-135b-5p	MIMAT0000758	GRPEL2	134266	XM_005268374	1	1	1	1	4
hsa-miR-135b-5p	MIMAT0000758	CLVS2	134829	NM_001010852	1	1	1	1	4
hsa-miR-135b-5p	MIMAT0000758	UBXN2B	137886	NM_001077619	1	1	1	1	4
hsa-miR-135b-5p	MIMAT0000758	PTPDC1	138639	NM_177995	1	1	1	1	4
hsa-miR-135b-5p	MIMAT0000758	SLITRK4	139065	NM_001184749	1	1	1	1	4
hsa-miR-135b-5p	MIMAT0000758	HDX	139324	NM_001177479	1	1	1	1	4
hsa-miR-135b-5p	MIMAT0000758	ZBTB46	140685	XM_005260197	1	1	1	1	4
hsa-miR-135b-5p	MIMAT0000758	STK35	140901	NM_080836	1	1	1	1	4
hsa-miR-135b-5p	MIMAT0000758	SAMD8	142891	NM_144660	1	1	1	1	4
hsa-miR-135b-5p	MIMAT0000758	HECTD2	143279	NM_182765	1	1	1	1	4
hsa-miR-135b-5p	MIMAT0000758	B3GALTL	145173	NM_194318	1	1	1	1	4
hsa-miR-135b-5p	MIMAT0000758	PRIMA1	145270	NM_178013	1	1	1	1	4
hsa-miR-135b-5p	MIMAT0000758	SLFN13	146857	NM_144682	1	1	1	1	4
hsa-miR-135b-5p	MIMAT0000758	ZNF385B	151126	NM_152520	1	1	1	1	4
hsa-miR-135b-5p	MIMAT0000758	TTC14	151613	NM_001042601	1	1	1	1	4
hsa-miR-135b-5p	MIMAT0000758	DTX3L	151636	NM_138287	1	1	1	1	4
hsa-miR-135b-5p	MIMAT0000758	CCDC50	152137	NM_178335	1	1	1	1	4
hsa-miR-135b-5p	MIMAT0000758	RNF217	154214	XM_005266832	1	1	1	1	4
hsa-miR-135b-5p	MIMAT0000758	TMEM74	157753	XM_005250805	1	1	1	1	4
hsa-miR-135b-5p	MIMAT0000758	PRUNE2	158471	XM_005251745	1	1	1	1	4
hsa-miR-135b-5p	MIMAT0000758	AWAT2	158835	NM_001002254	1	1	1	1	4
hsa-miR-135b-5p	MIMAT0000758	ZDHHC15	158866	NM_144969	1	1	1	1	4
hsa-miR-135b-5p	MIMAT0000758	DENND5B	160518	NM_144973	1	1	1	1	4
hsa-miR-135b-5p	MIMAT0000758	GPR180	160897	NM_180989	1	1	1	1	4
hsa-miR-135b-5p	MIMAT0000758	SPRED1	161742	NM_152594	1	1	1	1	4
hsa-miR-135b-5p	MIMAT0000758	ITPRIPL2	162073	NM_001034841	1	1	1	1	4
hsa-miR-135b-5p	MIMAT0000758	SLFN5	162394	NM_144975	1	1	1	1	4
hsa-miR-135b-5p	MIMAT0000758	NAGS	162417	NM_153006	1	1	1	1	4
hsa-miR-135b-5p	MIMAT0000758	PHOSPHO1	162466	XM_005257107	1	1	1	1	4
hsa-miR-135b-5p	MIMAT0000758	C18orf54	162681	XM_005258201	1	1	1	1	4
hsa-miR-135b-5p	MIMAT0000758	TMEM64	169200	NM_001008495	1	1	1	1	4
hsa-miR-135b-5p	MIMAT0000758	FAM46D	169966	NM_001170574	1	1	1	1	4
hsa-miR-135b-5p	MIMAT0000758	MPZL3	196264	XM_005271427	1	1	1	1	4
hsa-miR-135b-5p	MIMAT0000758	CCER1	196477	NM_152638	1	1	1	1	4
hsa-miR-135b-5p	MIMAT0000758	UBR1	197131	NM_174916	1	1	1	1	4
hsa-miR-135b-5p	MIMAT0000758	APLF	200558	NM_173545	1	1	1	1	4
hsa-miR-135b-5p	MIMAT0000758	FBXO45	200933	NM_001105573	1	1	1	1	4
hsa-miR-135b-5p	MIMAT0000758	HIPK1	204851	XM_005270609	1	1	1	1	4
hsa-miR-135b-5p	MIMAT0000758	HIPK1	204851	XM_005270610	1	1	1	1	4
hsa-miR-135b-5p	MIMAT0000758	KIAA2018	205717	NM_001009899	1	1	1	1	4
hsa-miR-135b-5p	MIMAT0000758	TMEM26	219623	NM_178505	1	1	1	1	4
hsa-miR-135b-5p	MIMAT0000758	ZCCHC24	219654	NM_153367	1	1	1	1	4
hsa-miR-135b-5p	MIMAT0000758	TMEM136	219902	NM_001198670	1	1	1	1	4
hsa-miR-135b-5p	MIMAT0000758	ARL5B	221079	XM_005252400	1	1	1	1	4
hsa-miR-135b-5p	MIMAT0000758	SMIM13	221710	NM_001135575	1	1	1	1	4
hsa-miR-135b-5p	MIMAT0000758	THSD7A	221981	NM_015204	1	1	1	1	4
hsa-miR-135b-5p	MIMAT0000758	C7orf41	222166	NM_152793	1	1	1	1	4
hsa-miR-135b-5p	MIMAT0000758	KIAA1324L	222223	NM_001142749	1	1	1	1	4
hsa-miR-135b-5p	MIMAT0000758	SLC35F1	222553	NM_001029858	1	1	1	1	4
hsa-miR-135b-5p	MIMAT0000758	SCUBE3	222663	XM_005248943	1	1	1	1	4
hsa-miR-135b-5p	MIMAT0000758	ATP6V1C2	245973	NM_001039362	1	1	1	1	4
hsa-miR-135b-5p	MIMAT0000758	TMEM9	252839	XM_005245066	1	1	1	1	4
hsa-miR-135b-5p	MIMAT0000758	MMS22L	253714	XM_005266893	1	1	1	1	4
hsa-miR-135b-5p	MIMAT0000758	BRWD3	254065	NM_153252	1	1	1	1	4
hsa-miR-135b-5p	MIMAT0000758	LCORL	254251	XM_005248145	1	1	1	1	4
hsa-miR-135b-5p	MIMAT0000758	ZDHHC23	254887	XM_005247266	1	1	1	1	4
hsa-miR-135b-5p	MIMAT0000758	CNEP1R1	255919	NM_153261	1	1	1	1	4
hsa-miR-135b-5p	MIMAT0000758	GK5	256356	NM_001039547	1	1	1	1	4
hsa-miR-135b-5p	MIMAT0000758	SCML4	256380	NM_198081	1	1	1	1	4
hsa-miR-135b-5p	MIMAT0000758	HSPA12A	259217	XM_005269672	1	1	1	1	4
hsa-miR-135b-5p	MIMAT0000758	BCL9L	283149	NM_182557	1	1	1	1	4
hsa-miR-135b-5p	MIMAT0000758	C11orf44	283171	NM_001271983	1	1	1	1	4
hsa-miR-135b-5p	MIMAT0000758	PGM2L1	283209	NM_173582	1	1	1	1	4
hsa-miR-135b-5p	MIMAT0000758	ZNF776	284309	NM_173632	1	1	1	1	4
hsa-miR-135b-5p	MIMAT0000758	SLC9A9	285195	NM_173653	1	1	1	1	4
hsa-miR-135b-5p	MIMAT0000758	C9orf47	286223	NM_001001938	1	1	1	1	4
hsa-miR-135b-5p	MIMAT0000758	RAB43	339122	NM_001204887	1	1	1	1	4
hsa-miR-135b-5p	MIMAT0000758	FMN1	342184	NM_001277313	1	1	1	1	4
hsa-miR-135b-5p	MIMAT0000758	ZNF879	345462	XM_005265908	1	1	1	1	4
hsa-miR-135b-5p	MIMAT0000758	HCN1	348980	NM_021072	1	1	1	1	4
hsa-miR-135b-5p	MIMAT0000758	CEP85L	387119	NM_001042475	1	1	1	1	4
hsa-miR-135b-5p	MIMAT0000758	C6orf120	387263	NM_001029863	1	1	1	1	4
hsa-miR-135b-5p	MIMAT0000758	SHISA6	388336	NM_207386	1	1	1	1	4
hsa-miR-135b-5p	MIMAT0000758	SAMD5	389432	NM_001030060	1	1	1	1	4
hsa-miR-135b-5p	MIMAT0000758	ZNF793	390927	NM_001013659	1	1	1	1	4
hsa-miR-135b-5p	MIMAT0000758	NCMAP	400746	NM_001010980	1	1	1	1	4
hsa-miR-135b-5p	MIMAT0000758	SLC25A53	401612	NM_001012755	1	1	1	1	4
hsa-miR-135b-5p	MIMAT0000758	ZBTB34	403341	XM_005251989	1	1	1	1	4
hsa-miR-135b-5p	MIMAT0000758	TRIM67	440730	NM_001004342	1	1	1	1	4
hsa-miR-135b-5p	MIMAT0000758	ZNF704	619279	XM_005251279	1	1	1	1	4
hsa-miR-135b-5p	MIMAT0000758	KRTAP24-1	643803	NM_001085455	1	1	1	1	4
hsa-miR-135b-5p	MIMAT0000758	PCP4L1	654790	NM_001102566	1	1	1	1	4
hsa-miR-135b-5p	MIMAT0000758	PLIN4	729359	XM_005259640	1	1	1	1	4
hsa-miR-135b-5p	MIMAT0000758	SHISA7	729956	NM_001145176	1	1	1	1	4
hsa-miR-135b-5p	MIMAT0000758	C16orf52	730094	NM_001164579	1	1	1	1	4
hsa-miR-135b-5p	MIMAT0000758	ABAT	18	XM_005255154	1	1	1	1	4
hsa-miR-135b-5p	MIMAT0000758	ABAT	18	NM_020686	1	1	1	1	4
hsa-miR-135b-5p	MIMAT0000758	ABAT	18	NM_001127448	1	1	1	1	4
hsa-miR-135b-5p	MIMAT0000758	ABCA1	19	XM_005251779	1	1	1	1	4
hsa-miR-135b-5p	MIMAT0000758	ABCA1	19	XM_005251775	1	1	1	1	4
hsa-miR-135b-5p	MIMAT0000758	ABCA1	19	XM_005251774	1	1	1	1	4
hsa-miR-135b-5p	MIMAT0000758	ABCA1	19	XM_005251776	1	1	1	1	4
hsa-miR-135b-5p	MIMAT0000758	ABCA1	19	XM_005251773	1	1	1	1	4
hsa-miR-135b-5p	MIMAT0000758	ACADSB	36	NM_001609	1	1	1	1	4
hsa-miR-135b-5p	MIMAT0000758	ACOX1	51	NM_004035	1	1	1	1	4
hsa-miR-135b-5p	MIMAT0000758	ACOX1	51	NM_007292	1	1	1	1	4
hsa-miR-135b-5p	MIMAT0000758	ACPP	55	XM_005247567	1	1	1	1	4
hsa-miR-135b-5p	MIMAT0000758	ACTC1	70	NM_005159	1	1	1	1	4
hsa-miR-135b-5p	MIMAT0000758	ACVR1B	91	NM_020327	1	1	1	1	4
hsa-miR-135b-5p	MIMAT0000758	ACVR1B	91	NM_004302	1	1	1	1	4
hsa-miR-135b-5p	MIMAT0000758	ADAR	103	NM_001193495	1	1	1	1	4
hsa-miR-135b-5p	MIMAT0000758	ADAR	103	NM_015841	1	1	1	1	4
hsa-miR-135b-5p	MIMAT0000758	ADAR	103	NM_001025107	1	1	1	1	4
hsa-miR-135b-5p	MIMAT0000758	ADAR	103	NM_015840	1	1	1	1	4
hsa-miR-135b-5p	MIMAT0000758	ADAR	103	NM_001111	1	1	1	1	4
hsa-miR-135b-5p	MIMAT0000758	ADCY2	108	NM_020546	1	1	1	1	4
hsa-miR-135b-5p	MIMAT0000758	ADD2	119	XM_005264128	1	1	1	1	4
hsa-miR-135b-5p	MIMAT0000758	ADD2	119	XM_005278321	1	1	1	1	4
hsa-miR-135b-5p	MIMAT0000758	APLNR	187	NM_005161	1	1	1	1	4
hsa-miR-135b-5p	MIMAT0000758	AK4	205	NM_013410	1	1	1	1	4
hsa-miR-135b-5p	MIMAT0000758	AK4	205	NM_203464	1	1	1	1	4
hsa-miR-135b-5p	MIMAT0000758	ANGPT1	284	XM_005250873	1	1	1	1	4
hsa-miR-135b-5p	MIMAT0000758	ANGPT1	284	XM_005250874	1	1	1	1	4
hsa-miR-135b-5p	MIMAT0000758	ANGPT1	284	NM_001199859	1	1	1	1	4
hsa-miR-135b-5p	MIMAT0000758	ANGPT2	285	NM_001118888	1	1	1	1	4
hsa-miR-135b-5p	MIMAT0000758	ANGPT2	285	NM_001118887	1	1	1	1	4
hsa-miR-135b-5p	MIMAT0000758	ANXA7	310	XM_005269740	1	1	1	1	4
hsa-miR-135b-5p	MIMAT0000758	ANXA7	310	XM_005269739	1	1	1	1	4
hsa-miR-135b-5p	MIMAT0000758	ANXA7	310	XM_005269738	1	1	1	1	4
hsa-miR-135b-5p	MIMAT0000758	ANXA7	310	NM_001156	1	1	1	1	4
hsa-miR-135b-5p	MIMAT0000758	APC	324	XM_005271977	1	1	1	1	4
hsa-miR-135b-5p	MIMAT0000758	APC	324	XM_005271976	1	1	1	1	4
hsa-miR-135b-5p	MIMAT0000758	APC	324	XM_005271974	1	1	1	1	4
hsa-miR-135b-5p	MIMAT0000758	APC	324	NM_000038	1	1	1	1	4
hsa-miR-135b-5p	MIMAT0000758	APC	324	NM_001127511	1	1	1	1	4
hsa-miR-135b-5p	MIMAT0000758	APC	324	NM_001127510	1	1	1	1	4
hsa-miR-135b-5p	MIMAT0000758	BIRC5	332	NM_001012270	1	1	1	1	4
hsa-miR-135b-5p	MIMAT0000758	BIRC5	332	NM_001168	1	1	1	1	4
hsa-miR-135b-5p	MIMAT0000758	AR	367	XM_005262264	1	1	1	1	4
hsa-miR-135b-5p	MIMAT0000758	AR	367	NM_001011645	1	1	1	1	4
hsa-miR-135b-5p	MIMAT0000758	TRIM23	373	XM_005248497	1	1	1	1	4
hsa-miR-135b-5p	MIMAT0000758	ARHGAP6	395	XM_005274505	1	1	1	1	4
hsa-miR-135b-5p	MIMAT0000758	ARHGAP6	395	XM_005274504	1	1	1	1	4
hsa-miR-135b-5p	MIMAT0000758	ARHGAP6	395	NM_013423	1	1	1	1	4
hsa-miR-135b-5p	MIMAT0000758	ARHGAP6	395	XM_005274506	1	1	1	1	4
hsa-miR-135b-5p	MIMAT0000758	ARNTL	406	XM_005252930	1	1	1	1	4
hsa-miR-135b-5p	MIMAT0000758	ARNTL	406	NM_001030272	1	1	1	1	4
hsa-miR-135b-5p	MIMAT0000758	ARNTL	406	XM_005252929	1	1	1	1	4
hsa-miR-135b-5p	MIMAT0000758	ARNTL	406	XM_005252928	1	1	1	1	4
hsa-miR-135b-5p	MIMAT0000758	ARNTL	406	NM_001178	1	1	1	1	4
hsa-miR-135b-5p	MIMAT0000758	ARRB1	408	NM_020251	1	1	1	1	4
hsa-miR-135b-5p	MIMAT0000758	ARSB	411	NM_198709	1	1	1	1	4
hsa-miR-135b-5p	MIMAT0000758	ARSD	414	XM_005274515	1	1	1	1	4
hsa-miR-135b-5p	MIMAT0000758	ARSD	414	XM_005274514	1	1	1	1	4
hsa-miR-135b-5p	MIMAT0000758	ARSD	414	NM_001669	1	1	1	1	4
hsa-miR-135b-5p	MIMAT0000758	ASPH	444	NM_001164753	1	1	1	1	4
hsa-miR-135b-5p	MIMAT0000758	ASPH	444	NM_001164752	1	1	1	1	4
hsa-miR-135b-5p	MIMAT0000758	ASPH	444	NM_001164751	1	1	1	1	4
hsa-miR-135b-5p	MIMAT0000758	ASPH	444	NM_032468	1	1	1	1	4
hsa-miR-135b-5p	MIMAT0000758	ASPH	444	NM_001164755	1	1	1	1	4
hsa-miR-135b-5p	MIMAT0000758	ASPH	444	NM_001164754	1	1	1	1	4
hsa-miR-135b-5p	MIMAT0000758	ASPH	444	NM_032466	1	1	1	1	4
hsa-miR-135b-5p	MIMAT0000758	ATF3	467	NM_001030287	1	1	1	1	4
hsa-miR-135b-5p	MIMAT0000758	ATF3	467	NM_001206486	1	1	1	1	4
hsa-miR-135b-5p	MIMAT0000758	ATF3	467	NM_001206484	1	1	1	1	4
hsa-miR-135b-5p	MIMAT0000758	ATF3	467	NM_001206488	1	1	1	1	4
hsa-miR-135b-5p	MIMAT0000758	ATF3	467	NM_001674	1	1	1	1	4
hsa-miR-135b-5p	MIMAT0000758	ATF3	467	XM_005273146	1	1	1	1	4
hsa-miR-135b-5p	MIMAT0000758	ATP1B1	481	XM_005245213	1	1	1	1	4
hsa-miR-135b-5p	MIMAT0000758	ATP2B2	491	NM_001683	1	1	1	1	4
hsa-miR-135b-5p	MIMAT0000758	ATP2B2	491	XM_005265183	1	1	1	1	4
hsa-miR-135b-5p	MIMAT0000758	ATP2B2	491	XM_005265180	1	1	1	1	4
hsa-miR-135b-5p	MIMAT0000758	ATP2B2	491	NM_001001331	1	1	1	1	4
hsa-miR-135b-5p	MIMAT0000758	ATP2B3	492	NM_001001344	1	1	1	1	4
hsa-miR-135b-5p	MIMAT0000758	ATP2B3	492	XM_005274691	1	1	1	1	4
hsa-miR-135b-5p	MIMAT0000758	ATP2B3	492	XM_005277858	1	1	1	1	4
hsa-miR-135b-5p	MIMAT0000758	ATP2B3	492	XM_005274690	1	1	1	1	4
hsa-miR-135b-5p	MIMAT0000758	ATP2B3	492	XM_005277857	1	1	1	1	4
hsa-miR-135b-5p	MIMAT0000758	ATP2B3	492	NM_021949	1	1	1	1	4
hsa-miR-135b-5p	MIMAT0000758	ATP2B3	492	XM_005274689	1	1	1	1	4
hsa-miR-135b-5p	MIMAT0000758	ATP2B3	492	XM_005277856	1	1	1	1	4
hsa-miR-135b-5p	MIMAT0000758	ATP2B4	493	XM_005245225	1	1	1	1	4
hsa-miR-135b-5p	MIMAT0000758	ATP2B4	493	XM_005245224	1	1	1	1	4
hsa-miR-135b-5p	MIMAT0000758	ATP2B4	493	XM_005245226	1	1	1	1	4
hsa-miR-135b-5p	MIMAT0000758	ATP2B4	493	NM_001684	1	1	1	1	4
hsa-miR-135b-5p	MIMAT0000758	ATP6V1C1	528	NM_001695	1	1	1	1	4
hsa-miR-135b-5p	MIMAT0000758	ATP6V1C1	528	XM_005250975	1	1	1	1	4
hsa-miR-135b-5p	MIMAT0000758	ATP6V1C1	528	XM_005250974	1	1	1	1	4
hsa-miR-135b-5p	MIMAT0000758	ATP6V1E1	529	NM_001039367	1	1	1	1	4
hsa-miR-135b-5p	MIMAT0000758	ATP6V1E1	529	NM_001039366	1	1	1	1	4
hsa-miR-135b-5p	MIMAT0000758	ATP6V0A1	535	NM_001130020	1	1	1	1	4
hsa-miR-135b-5p	MIMAT0000758	ATP6V0A1	535	XM_005257462	1	1	1	1	4
hsa-miR-135b-5p	MIMAT0000758	ATP6V0A1	535	XM_005257460	1	1	1	1	4
hsa-miR-135b-5p	MIMAT0000758	ATP6V0A1	535	XM_005257463	1	1	1	1	4
hsa-miR-135b-5p	MIMAT0000758	ATP6V0A1	535	XM_005257461	1	1	1	1	4
hsa-miR-135b-5p	MIMAT0000758	ATP6V0A1	535	XM_005257459	1	1	1	1	4
hsa-miR-135b-5p	MIMAT0000758	ATP6V0A1	535	NM_005177	1	1	1	1	4
hsa-miR-135b-5p	MIMAT0000758	ATP6V0A1	535	NM_001130021	1	1	1	1	4
hsa-miR-135b-5p	MIMAT0000758	AVPR1A	552	XM_005269002	1	1	1	1	4
hsa-miR-135b-5p	MIMAT0000758	AVPR1A	552	NM_000706	1	1	1	1	4
hsa-miR-135b-5p	MIMAT0000758	BACH1	571	NM_001186	1	1	1	1	4
hsa-miR-135b-5p	MIMAT0000758	BACH1	571	XM_005261013	1	1	1	1	4
hsa-miR-135b-5p	MIMAT0000758	BACH1	571	NM_206866	1	1	1	1	4
hsa-miR-135b-5p	MIMAT0000758	BACH1	571	XM_005261012	1	1	1	1	4
hsa-miR-135b-5p	MIMAT0000758	BCAT1	586	NM_001178093	1	1	1	1	4
hsa-miR-135b-5p	MIMAT0000758	BCAT1	586	NM_001178092	1	1	1	1	4
hsa-miR-135b-5p	MIMAT0000758	BCAT1	586	NM_001178091	1	1	1	1	4
hsa-miR-135b-5p	MIMAT0000758	BCAT1	586	NM_001178094	1	1	1	1	4
hsa-miR-135b-5p	MIMAT0000758	BCKDHB	594	XM_005248757	1	1	1	1	4
hsa-miR-135b-5p	MIMAT0000758	PRDM1	639	NM_182907	1	1	1	1	4
hsa-miR-135b-5p	MIMAT0000758	PRDM1	639	NM_001198	1	1	1	1	4
hsa-miR-135b-5p	MIMAT0000758	BMPR1A	657	NM_004329	1	1	1	1	4
hsa-miR-135b-5p	MIMAT0000758	BMPR2	659	XM_005246795	1	1	1	1	4
hsa-miR-135b-5p	MIMAT0000758	BNIP2	663	NM_004330	1	1	1	1	4
hsa-miR-135b-5p	MIMAT0000758	BNIP2	663	XM_005254608	1	1	1	1	4
hsa-miR-135b-5p	MIMAT0000758	BST2	684	XM_005260039	1	1	1	1	4
hsa-miR-135b-5p	MIMAT0000758	BTD	686	XM_005265417	1	1	1	1	4
hsa-miR-135b-5p	MIMAT0000758	KLF5	688	XM_005266510	1	1	1	1	4
hsa-miR-135b-5p	MIMAT0000758	C1QBP	708	NM_001212	1	1	1	1	4
hsa-miR-135b-5p	MIMAT0000758	MPPED2	744	NM_001145399	1	1	1	1	4
hsa-miR-135b-5p	MIMAT0000758	LDLRAD4	753	NM_001003674	1	1	1	1	4
hsa-miR-135b-5p	MIMAT0000758	LDLRAD4	753	NM_001276249	1	1	1	1	4
hsa-miR-135b-5p	MIMAT0000758	LDLRAD4	753	NM_181481	1	1	1	1	4
hsa-miR-135b-5p	MIMAT0000758	LDLRAD4	753	NM_001276251	1	1	1	1	4
hsa-miR-135b-5p	MIMAT0000758	LDLRAD4	753	NM_181482	1	1	1	1	4
hsa-miR-135b-5p	MIMAT0000758	LDLRAD4	753	XM_005258140	1	1	1	1	4
hsa-miR-135b-5p	MIMAT0000758	LDLRAD4	753	NM_001003675	1	1	1	1	4
hsa-miR-135b-5p	MIMAT0000758	CA12	771	NM_206925	1	1	1	1	4
hsa-miR-135b-5p	MIMAT0000758	CA12	771	NM_001218	1	1	1	1	4
hsa-miR-135b-5p	MIMAT0000758	CACNA1D	776	NM_001128839	1	1	1	1	4
hsa-miR-135b-5p	MIMAT0000758	CACNA1D	776	NM_001128840	1	1	1	1	4
hsa-miR-135b-5p	MIMAT0000758	CACNA1D	776	NM_000720	1	1	1	1	4
hsa-miR-135b-5p	MIMAT0000758	CACNA1E	777	NM_001205294	1	1	1	1	4
hsa-miR-135b-5p	MIMAT0000758	CACNA1E	777	NM_000721	1	1	1	1	4
hsa-miR-135b-5p	MIMAT0000758	CACNA1E	777	NM_001205293	1	1	1	1	4
hsa-miR-135b-5p	MIMAT0000758	CACNB1	782	XM_005257647	1	1	1	1	4
hsa-miR-135b-5p	MIMAT0000758	CACNB1	782	XM_005257645	1	1	1	1	4
hsa-miR-135b-5p	MIMAT0000758	CACNB4	785	XM_005246839	1	1	1	1	4
hsa-miR-135b-5p	MIMAT0000758	CACNB4	785	NM_001145798	1	1	1	1	4
hsa-miR-135b-5p	MIMAT0000758	CACNB4	785	NM_001005746	1	1	1	1	4
hsa-miR-135b-5p	MIMAT0000758	CACNB4	785	NM_000726	1	1	1	1	4
hsa-miR-135b-5p	MIMAT0000758	CALD1	800	NM_033138	1	1	1	1	4
hsa-miR-135b-5p	MIMAT0000758	CALD1	800	XM_005250610	1	1	1	1	4
hsa-miR-135b-5p	MIMAT0000758	CALD1	800	NM_033140	1	1	1	1	4
hsa-miR-135b-5p	MIMAT0000758	CALD1	800	NM_033139	1	1	1	1	4
hsa-miR-135b-5p	MIMAT0000758	CALD1	800	NM_004342	1	1	1	1	4
hsa-miR-135b-5p	MIMAT0000758	CALD1	800	NM_033157	1	1	1	1	4
hsa-miR-135b-5p	MIMAT0000758	CALD1	800	XM_005250609	1	1	1	1	4
hsa-miR-135b-5p	MIMAT0000758	CAMK4	814	NM_001744	1	1	1	1	4
hsa-miR-135b-5p	MIMAT0000758	CAMK2D	817	XM_005263261	1	1	1	1	4
hsa-miR-135b-5p	MIMAT0000758	CAMK2D	817	XM_005263260	1	1	1	1	4
hsa-miR-135b-5p	MIMAT0000758	CAMK2D	817	XM_005263256	1	1	1	1	4
hsa-miR-135b-5p	MIMAT0000758	CAMK2D	817	XM_005263257	1	1	1	1	4
hsa-miR-135b-5p	MIMAT0000758	CAMK2D	817	XM_005263255	1	1	1	1	4
hsa-miR-135b-5p	MIMAT0000758	CAMK2D	817	XM_005263258	1	1	1	1	4
hsa-miR-135b-5p	MIMAT0000758	CASP1	834	NM_001257118	1	1	1	1	4
hsa-miR-135b-5p	MIMAT0000758	CASP1	834	NM_001257119	1	1	1	1	4
hsa-miR-135b-5p	MIMAT0000758	CCNG2	901	XM_005263336	1	1	1	1	4
hsa-miR-135b-5p	MIMAT0000758	CD86	942	XM_005247905	1	1	1	1	4
hsa-miR-135b-5p	MIMAT0000758	CD86	942	NM_001206924	1	1	1	1	4
hsa-miR-135b-5p	MIMAT0000758	CD86	942	NM_176892	1	1	1	1	4
hsa-miR-135b-5p	MIMAT0000758	CD86	942	NM_001206925	1	1	1	1	4
hsa-miR-135b-5p	MIMAT0000758	CD86	942	XM_005247906	1	1	1	1	4
hsa-miR-135b-5p	MIMAT0000758	CD86	942	NM_175862	1	1	1	1	4
hsa-miR-135b-5p	MIMAT0000758	CD86	942	NM_006889	1	1	1	1	4
hsa-miR-135b-5p	MIMAT0000758	SIGLEC6	946	NM_001245	1	1	1	1	4
hsa-miR-135b-5p	MIMAT0000758	SIGLEC6	946	NM_001177549	1	1	1	1	4
hsa-miR-135b-5p	MIMAT0000758	SIGLEC6	946	NM_198846	1	1	1	1	4
hsa-miR-135b-5p	MIMAT0000758	SIGLEC6	946	NM_001177547	1	1	1	1	4
hsa-miR-135b-5p	MIMAT0000758	SIGLEC6	946	NM_001177548	1	1	1	1	4
hsa-miR-135b-5p	MIMAT0000758	SIGLEC6	946	NM_198845	1	1	1	1	4
hsa-miR-135b-5p	MIMAT0000758	ENTPD1	953	NM_001164181	1	1	1	1	4
hsa-miR-135b-5p	MIMAT0000758	ENTPD1	953	NM_001164183	1	1	1	1	4
hsa-miR-135b-5p	MIMAT0000758	ENTPD1	953	NM_001164178	1	1	1	1	4
hsa-miR-135b-5p	MIMAT0000758	ENTPD1	953	NM_001164182	1	1	1	1	4
hsa-miR-135b-5p	MIMAT0000758	ENTPD1	953	XM_005270285	1	1	1	1	4
hsa-miR-135b-5p	MIMAT0000758	ENTPD1	953	NM_001098175	1	1	1	1	4
hsa-miR-135b-5p	MIMAT0000758	ENTPD1	953	NM_001164179	1	1	1	1	4
hsa-miR-135b-5p	MIMAT0000758	CD40	958	NM_001250	1	1	1	1	4
hsa-miR-135b-5p	MIMAT0000758	CD40	958	XM_005260619	1	1	1	1	4
hsa-miR-135b-5p	MIMAT0000758	CD40	958	XM_005260618	1	1	1	1	4
hsa-miR-135b-5p	MIMAT0000758	CD40	958	XM_005260617	1	1	1	1	4
hsa-miR-135b-5p	MIMAT0000758	CD40	958	NM_152854	1	1	1	1	4
hsa-miR-135b-5p	MIMAT0000758	CD47	961	XM_005247909	1	1	1	1	4
hsa-miR-135b-5p	MIMAT0000758	CD47	961	XM_005247908	1	1	1	1	4
hsa-miR-135b-5p	MIMAT0000758	CD47	961	NM_198793	1	1	1	1	4
hsa-miR-135b-5p	MIMAT0000758	CD58	965	NM_001779	1	1	1	1	4
hsa-miR-135b-5p	MIMAT0000758	CD68	968	NM_001040059	1	1	1	1	4
hsa-miR-135b-5p	MIMAT0000758	CTSC	1075	NM_148170	1	1	1	1	4
hsa-miR-135b-5p	MIMAT0000758	CTSC	1075	NM_001114173	1	1	1	1	4
hsa-miR-135b-5p	MIMAT0000758	FOXN3	1112	XM_005267291	1	1	1	1	4
hsa-miR-135b-5p	MIMAT0000758	FOXN3	1112	NM_001085471	1	1	1	1	4
hsa-miR-135b-5p	MIMAT0000758	FOXN3	1112	XM_005267290	1	1	1	1	4
hsa-miR-135b-5p	MIMAT0000758	FOXN3	1112	XM_005267288	1	1	1	1	4
hsa-miR-135b-5p	MIMAT0000758	FOXN3	1112	NM_005197	1	1	1	1	4
hsa-miR-135b-5p	MIMAT0000758	CLCN3	1182	XM_005262726	1	1	1	1	4
hsa-miR-135b-5p	MIMAT0000758	CLCN3	1182	NM_001243374	1	1	1	1	4
hsa-miR-135b-5p	MIMAT0000758	CLCN3	1182	NM_001243372	1	1	1	1	4
hsa-miR-135b-5p	MIMAT0000758	CLCN3	1182	NM_001829	1	1	1	1	4
hsa-miR-135b-5p	MIMAT0000758	CLCN5	1184	NM_000084	1	1	1	1	4
hsa-miR-135b-5p	MIMAT0000758	CLCN5	1184	NM_001127898	1	1	1	1	4
hsa-miR-135b-5p	MIMAT0000758	CCR1	1230	NM_001295	1	1	1	1	4
hsa-miR-135b-5p	MIMAT0000758	COL4A3	1285	XM_005246276	1	1	1	1	4
hsa-miR-135b-5p	MIMAT0000758	COL4A3	1285	XM_005246277	1	1	1	1	4
hsa-miR-135b-5p	MIMAT0000758	COL4A3	1285	XM_005246275	1	1	1	1	4
hsa-miR-135b-5p	MIMAT0000758	COL8A1	1295	XM_005247098	1	1	1	1	4
hsa-miR-135b-5p	MIMAT0000758	COL8A1	1295	XM_005247100	1	1	1	1	4
hsa-miR-135b-5p	MIMAT0000758	COL8A1	1295	XM_005247101	1	1	1	1	4
hsa-miR-135b-5p	MIMAT0000758	COL8A1	1295	XM_005247102	1	1	1	1	4
hsa-miR-135b-5p	MIMAT0000758	COL8A1	1295	XM_005247099	1	1	1	1	4
hsa-miR-135b-5p	MIMAT0000758	SLC31A1	1317	NM_001859	1	1	1	1	4
hsa-miR-135b-5p	MIMAT0000758	COX15	1355	NM_078470	1	1	1	1	4
hsa-miR-135b-5p	MIMAT0000758	COX15	1355	NM_004376	1	1	1	1	4
hsa-miR-135b-5p	MIMAT0000758	CPB2	1361	XM_005266259	1	1	1	1	4
hsa-miR-135b-5p	MIMAT0000758	CPD	1362	NM_001199775	1	1	1	1	4
hsa-miR-135b-5p	MIMAT0000758	CSNK1G2	1455	XM_005259499	1	1	1	1	4
hsa-miR-135b-5p	MIMAT0000758	CSNK1G2	1455	NM_001319	1	1	1	1	4
hsa-miR-135b-5p	MIMAT0000758	CSNK1G2	1455	XM_005259500	1	1	1	1	4
hsa-miR-135b-5p	MIMAT0000758	CSNK1G2	1455	XM_005259498	1	1	1	1	4
hsa-miR-135b-5p	MIMAT0000758	CSNK1G2	1455	XM_005259501	1	1	1	1	4
hsa-miR-135b-5p	MIMAT0000758	CSNK1G3	1456	NM_001270574	1	1	1	1	4
hsa-miR-135b-5p	MIMAT0000758	CSNK1G3	1456	NM_001270572	1	1	1	1	4
hsa-miR-135b-5p	MIMAT0000758	CSNK1G3	1456	NM_001270573	1	1	1	1	4
hsa-miR-135b-5p	MIMAT0000758	CSNK1G3	1456	NM_004384	1	1	1	1	4
hsa-miR-135b-5p	MIMAT0000758	CSNK1G3	1456	NM_001044723	1	1	1	1	4
hsa-miR-135b-5p	MIMAT0000758	CSNK1G3	1456	XM_005271896	1	1	1	1	4
hsa-miR-135b-5p	MIMAT0000758	CSNK1G3	1456	XM_005271893	1	1	1	1	4
hsa-miR-135b-5p	MIMAT0000758	CSNK1G3	1456	XM_005271891	1	1	1	1	4
hsa-miR-135b-5p	MIMAT0000758	CSNK1G3	1456	XM_005271895	1	1	1	1	4
hsa-miR-135b-5p	MIMAT0000758	CSNK1G3	1456	NM_001031812	1	1	1	1	4
hsa-miR-135b-5p	MIMAT0000758	CSNK1G3	1456	XM_005271894	1	1	1	1	4
hsa-miR-135b-5p	MIMAT0000758	VCAN	1462	NM_001126336	1	1	1	1	4
hsa-miR-135b-5p	MIMAT0000758	VCAN	1462	NM_001164098	1	1	1	1	4
hsa-miR-135b-5p	MIMAT0000758	VCAN	1462	NM_001164097	1	1	1	1	4
hsa-miR-135b-5p	MIMAT0000758	CTSL	1514	NM_001912	1	1	1	1	4
hsa-miR-135b-5p	MIMAT0000758	CTSL	1514	NM_001257973	1	1	1	1	4
hsa-miR-135b-5p	MIMAT0000758	CTSL	1514	NM_001257972	1	1	1	1	4
hsa-miR-135b-5p	MIMAT0000758	CTSL	1514	NM_145918	1	1	1	1	4
hsa-miR-135b-5p	MIMAT0000758	CTSL	1514	NM_001257971	1	1	1	1	4
hsa-miR-135b-5p	MIMAT0000758	CTSO	1519	NM_001334	1	1	1	1	4
hsa-miR-135b-5p	MIMAT0000758	DAG1	1605	NM_001177639	1	1	1	1	4
hsa-miR-135b-5p	MIMAT0000758	DAG1	1605	NM_001177635	1	1	1	1	4
hsa-miR-135b-5p	MIMAT0000758	DAG1	1605	NM_004393	1	1	1	1	4
hsa-miR-135b-5p	MIMAT0000758	DAG1	1605	NM_001177643	1	1	1	1	4
hsa-miR-135b-5p	MIMAT0000758	DAG1	1605	NM_001177642	1	1	1	1	4
hsa-miR-135b-5p	MIMAT0000758	DAG1	1605	NM_001177640	1	1	1	1	4
hsa-miR-135b-5p	MIMAT0000758	DAG1	1605	NM_001177637	1	1	1	1	4
hsa-miR-135b-5p	MIMAT0000758	DAG1	1605	NM_001177644	1	1	1	1	4
hsa-miR-135b-5p	MIMAT0000758	DAG1	1605	NM_001177641	1	1	1	1	4
hsa-miR-135b-5p	MIMAT0000758	DAG1	1605	NM_001177638	1	1	1	1	4
hsa-miR-135b-5p	MIMAT0000758	DAG1	1605	NM_001177636	1	1	1	1	4
hsa-miR-135b-5p	MIMAT0000758	DAG1	1605	NM_001177634	1	1	1	1	4
hsa-miR-135b-5p	MIMAT0000758	DDX3X	1654	XM_005272593	1	1	1	1	4
hsa-miR-135b-5p	MIMAT0000758	DDX3X	1654	XM_005272591	1	1	1	1	4
hsa-miR-135b-5p	MIMAT0000758	DDX3X	1654	XM_005272590	1	1	1	1	4
hsa-miR-135b-5p	MIMAT0000758	DDX3X	1654	NM_001193417	1	1	1	1	4
hsa-miR-135b-5p	MIMAT0000758	DDX3X	1654	NM_001193416	1	1	1	1	4
hsa-miR-135b-5p	MIMAT0000758	DDX3X	1654	NM_001356	1	1	1	1	4
hsa-miR-135b-5p	MIMAT0000758	DDX6	1656	XM_005271418	1	1	1	1	4
hsa-miR-135b-5p	MIMAT0000758	DDX6	1656	XM_005271417	1	1	1	1	4
hsa-miR-135b-5p	MIMAT0000758	DDX6	1656	NM_001257191	1	1	1	1	4
hsa-miR-135b-5p	MIMAT0000758	DRP2	1821	NM_001171184	1	1	1	1	4
hsa-miR-135b-5p	MIMAT0000758	DSG1	1828	NM_001942	1	1	1	1	4
hsa-miR-135b-5p	MIMAT0000758	DSG3	1830	NM_001944	1	1	1	1	4
hsa-miR-135b-5p	MIMAT0000758	DTNA	1837	XM_005258222	1	1	1	1	4
hsa-miR-135b-5p	MIMAT0000758	DTNA	1837	XM_005258221	1	1	1	1	4
hsa-miR-135b-5p	MIMAT0000758	DTNA	1837	XM_005258219	1	1	1	1	4
hsa-miR-135b-5p	MIMAT0000758	DTNA	1837	XM_005258216	1	1	1	1	4
hsa-miR-135b-5p	MIMAT0000758	DTNA	1837	XM_005258214	1	1	1	1	4
hsa-miR-135b-5p	MIMAT0000758	DTNA	1837	NM_001198943	1	1	1	1	4
hsa-miR-135b-5p	MIMAT0000758	DTNA	1837	NM_032980	1	1	1	1	4
hsa-miR-135b-5p	MIMAT0000758	DTNA	1837	NM_001198944	1	1	1	1	4
hsa-miR-135b-5p	MIMAT0000758	DTNA	1837	NM_001198942	1	1	1	1	4
hsa-miR-135b-5p	MIMAT0000758	DTNA	1837	NM_001390	1	1	1	1	4
hsa-miR-135b-5p	MIMAT0000758	DTNA	1837	NM_001198940	1	1	1	1	4
hsa-miR-135b-5p	MIMAT0000758	DTNA	1837	NM_001198939	1	1	1	1	4
hsa-miR-135b-5p	MIMAT0000758	DUSP4	1846	NM_001394	1	1	1	1	4
hsa-miR-135b-5p	MIMAT0000758	EBF1	1879	XM_005265835	1	1	1	1	4
hsa-miR-135b-5p	MIMAT0000758	EBF1	1879	XM_005265834	1	1	1	1	4
hsa-miR-135b-5p	MIMAT0000758	EBF1	1879	XM_005265833	1	1	1	1	4
hsa-miR-135b-5p	MIMAT0000758	EBF1	1879	XM_005265832	1	1	1	1	4
hsa-miR-135b-5p	MIMAT0000758	EDN1	1906	NM_001955	1	1	1	1	4
hsa-miR-135b-5p	MIMAT0000758	EDN1	1906	NM_001168319	1	1	1	1	4
hsa-miR-135b-5p	MIMAT0000758	EDNRA	1909	NM_001256283	1	1	1	1	4
hsa-miR-135b-5p	MIMAT0000758	EDNRA	1909	NM_001166055	1	1	1	1	4
hsa-miR-135b-5p	MIMAT0000758	MEGF6	1953	NM_001409	1	1	1	1	4
hsa-miR-135b-5p	MIMAT0000758	MEGF6	1953	XM_005244735	1	1	1	1	4
hsa-miR-135b-5p	MIMAT0000758	EIF2S1	1965	NM_004094	1	1	1	1	4
hsa-miR-135b-5p	MIMAT0000758	EPB41	2035	XM_005245753	1	1	1	1	4
hsa-miR-135b-5p	MIMAT0000758	EPB41	2035	NM_203343	1	1	1	1	4
hsa-miR-135b-5p	MIMAT0000758	EPB41	2035	XM_005245774	1	1	1	1	4
hsa-miR-135b-5p	MIMAT0000758	EPB41	2035	NM_001166007	1	1	1	1	4
hsa-miR-135b-5p	MIMAT0000758	EPB41	2035	NM_004437	1	1	1	1	4
hsa-miR-135b-5p	MIMAT0000758	EPB41	2035	XM_005245770	1	1	1	1	4
hsa-miR-135b-5p	MIMAT0000758	EPB41	2035	XM_005245769	1	1	1	1	4
hsa-miR-135b-5p	MIMAT0000758	EPB41	2035	XM_005245768	1	1	1	1	4
hsa-miR-135b-5p	MIMAT0000758	EPB41	2035	XM_005245765	1	1	1	1	4
hsa-miR-135b-5p	MIMAT0000758	EPB41	2035	XM_005245764	1	1	1	1	4
hsa-miR-135b-5p	MIMAT0000758	EPB41	2035	NM_001166005	1	1	1	1	4
hsa-miR-135b-5p	MIMAT0000758	EPB41	2035	XM_005245763	1	1	1	1	4
hsa-miR-135b-5p	MIMAT0000758	EPB41	2035	NM_203342	1	1	1	1	4
hsa-miR-135b-5p	MIMAT0000758	EPB41	2035	XM_005245761	1	1	1	1	4
hsa-miR-135b-5p	MIMAT0000758	EPB41	2035	XM_005245760	1	1	1	1	4
hsa-miR-135b-5p	MIMAT0000758	EPB41	2035	XM_005245759	1	1	1	1	4
hsa-miR-135b-5p	MIMAT0000758	EPB41	2035	XM_005245758	1	1	1	1	4
hsa-miR-135b-5p	MIMAT0000758	EPB41	2035	XM_005245757	1	1	1	1	4
hsa-miR-135b-5p	MIMAT0000758	EPB41	2035	XM_005245771	1	1	1	1	4
hsa-miR-135b-5p	MIMAT0000758	EPB41	2035	XM_005245756	1	1	1	1	4
hsa-miR-135b-5p	MIMAT0000758	EPB41	2035	XM_005245762	1	1	1	1	4
hsa-miR-135b-5p	MIMAT0000758	EPB41	2035	XM_005245755	1	1	1	1	4
hsa-miR-135b-5p	MIMAT0000758	EPB41	2035	XM_005245754	1	1	1	1	4
hsa-miR-135b-5p	MIMAT0000758	EPHA7	2045	XM_005248670	1	1	1	1	4
hsa-miR-135b-5p	MIMAT0000758	EPHA7	2045	XM_005248669	1	1	1	1	4
hsa-miR-135b-5p	MIMAT0000758	ERBB4	2066	NM_001042599	1	1	1	1	4
hsa-miR-135b-5p	MIMAT0000758	ERBB4	2066	NM_005235	1	1	1	1	4
hsa-miR-135b-5p	MIMAT0000758	ERBB4	2066	XM_005246377	1	1	1	1	4
hsa-miR-135b-5p	MIMAT0000758	ERBB4	2066	XM_005246376	1	1	1	1	4
hsa-miR-135b-5p	MIMAT0000758	ESR1	2099	NM_001122742	1	1	1	1	4
hsa-miR-135b-5p	MIMAT0000758	ESR1	2099	NM_001122741	1	1	1	1	4
hsa-miR-135b-5p	MIMAT0000758	ESR1	2099	NM_000125	1	1	1	1	4
hsa-miR-135b-5p	MIMAT0000758	ESR1	2099	NM_001122740	1	1	1	1	4
hsa-miR-135b-5p	MIMAT0000758	EXTL2	2135	XM_005270622	1	1	1	1	4
hsa-miR-135b-5p	MIMAT0000758	EXTL2	2135	XM_005270621	1	1	1	1	4
hsa-miR-135b-5p	MIMAT0000758	EXTL2	2135	NM_001261442	1	1	1	1	4
hsa-miR-135b-5p	MIMAT0000758	EXTL2	2135	NM_001261440	1	1	1	1	4
hsa-miR-135b-5p	MIMAT0000758	EXTL2	2135	NM_001033025	1	1	1	1	4
hsa-miR-135b-5p	MIMAT0000758	EXTL2	2135	NM_001261441	1	1	1	1	4
hsa-miR-135b-5p	MIMAT0000758	EYA3	2140	NM_001990	1	1	1	1	4
hsa-miR-135b-5p	MIMAT0000758	FKTN	2218	NM_001079802	1	1	1	1	4
hsa-miR-135b-5p	MIMAT0000758	FKTN	2218	XM_005251805	1	1	1	1	4
hsa-miR-135b-5p	MIMAT0000758	FKTN	2218	XM_005251804	1	1	1	1	4
hsa-miR-135b-5p	MIMAT0000758	FKTN	2218	NM_006731	1	1	1	1	4
hsa-miR-135b-5p	MIMAT0000758	FKTN	2218	XM_005251803	1	1	1	1	4
hsa-miR-135b-5p	MIMAT0000758	FKTN	2218	XM_005251806	1	1	1	1	4
hsa-miR-135b-5p	MIMAT0000758	FGF5	2250	NM_033143	1	1	1	1	4
hsa-miR-135b-5p	MIMAT0000758	FIGF	2277	NM_004469	1	1	1	1	4
hsa-miR-135b-5p	MIMAT0000758	FKBP1A	2280	NM_001199786	1	1	1	1	4
hsa-miR-135b-5p	MIMAT0000758	FMOD	2331	NM_002023	1	1	1	1	4
hsa-miR-135b-5p	MIMAT0000758	AFF2	2334	NM_001170628	1	1	1	1	4
hsa-miR-135b-5p	MIMAT0000758	AFF2	2334	NM_001169125	1	1	1	1	4
hsa-miR-135b-5p	MIMAT0000758	AFF2	2334	NM_001169122	1	1	1	1	4
hsa-miR-135b-5p	MIMAT0000758	AFF2	2334	NM_001169124	1	1	1	1	4
hsa-miR-135b-5p	MIMAT0000758	AFF2	2334	NM_001169123	1	1	1	1	4
hsa-miR-135b-5p	MIMAT0000758	FUCA2	2519	NM_032020	1	1	1	1	4
hsa-miR-135b-5p	MIMAT0000758	GABRB2	2561	XM_005265869	1	1	1	1	4
hsa-miR-135b-5p	MIMAT0000758	GABRB2	2561	NM_000813	1	1	1	1	4
hsa-miR-135b-5p	MIMAT0000758	GABRG1	2565	NM_173536	1	1	1	1	4
hsa-miR-135b-5p	MIMAT0000758	B4GALNT1	2583	NM_001276468	1	1	1	1	4
hsa-miR-135b-5p	MIMAT0000758	B4GALNT1	2583	XM_005268773	1	1	1	1	4
hsa-miR-135b-5p	MIMAT0000758	GBE1	2632	NM_000158	1	1	1	1	4
hsa-miR-135b-5p	MIMAT0000758	GBE1	2632	XM_005264728	1	1	1	1	4
hsa-miR-135b-5p	MIMAT0000758	GCH1	2643	XM_005267530	1	1	1	1	4
hsa-miR-135b-5p	MIMAT0000758	NR6A1	2649	XM_005251918	1	1	1	1	4
hsa-miR-135b-5p	MIMAT0000758	NR6A1	2649	XM_005251917	1	1	1	1	4
hsa-miR-135b-5p	MIMAT0000758	NR6A1	2649	NM_001489	1	1	1	1	4
hsa-miR-135b-5p	MIMAT0000758	NR6A1	2649	NM_001278546	1	1	1	1	4
hsa-miR-135b-5p	MIMAT0000758	GCNT2	2651	NM_145655	1	1	1	1	4
hsa-miR-135b-5p	MIMAT0000758	GCNT2	2651	XM_005248999	1	1	1	1	4
hsa-miR-135b-5p	MIMAT0000758	GCNT2	2651	NM_145649	1	1	1	1	4
hsa-miR-135b-5p	MIMAT0000758	GDNF	2668	NM_001278098	1	1	1	1	4
hsa-miR-135b-5p	MIMAT0000758	GDNF	2668	NM_199231	1	1	1	1	4
hsa-miR-135b-5p	MIMAT0000758	GDNF	2668	NM_001190469	1	1	1	1	4
hsa-miR-135b-5p	MIMAT0000758	GDNF	2668	NM_000514	1	1	1	1	4
hsa-miR-135b-5p	MIMAT0000758	GCLC	2729	NM_001197115	1	1	1	1	4
hsa-miR-135b-5p	MIMAT0000758	GM2A	2760	NM_000405	1	1	1	1	4
hsa-miR-135b-5p	MIMAT0000758	GM2A	2760	XM_005268413	1	1	1	1	4
hsa-miR-135b-5p	MIMAT0000758	GM2A	2760	NM_001167607	1	1	1	1	4
hsa-miR-135b-5p	MIMAT0000758	GNAL	2774	NM_182978	1	1	1	1	4
hsa-miR-135b-5p	MIMAT0000758	GNAL	2774	NM_001261444	1	1	1	1	4
hsa-miR-135b-5p	MIMAT0000758	GNAL	2774	NM_001261443	1	1	1	1	4
hsa-miR-135b-5p	MIMAT0000758	GNAL	2774	NM_001142339	1	1	1	1	4
hsa-miR-135b-5p	MIMAT0000758	GOLGA1	2800	XM_005251929	1	1	1	1	4
hsa-miR-135b-5p	MIMAT0000758	GPC1	2817	NM_002081	1	1	1	1	4
hsa-miR-135b-5p	MIMAT0000758	GPLD1	2822	NM_001503	1	1	1	1	4
hsa-miR-135b-5p	MIMAT0000758	GPR21	2844	XM_005251933	1	1	1	1	4
hsa-miR-135b-5p	MIMAT0000758	GRIA3	2892	XM_005262407	1	1	1	1	4
hsa-miR-135b-5p	MIMAT0000758	GRIA3	2892	XM_005262406	1	1	1	1	4
hsa-miR-135b-5p	MIMAT0000758	GSK3B	2932	NM_001146156	1	1	1	1	4
hsa-miR-135b-5p	MIMAT0000758	GUCY1A2	2977	NM_000855	1	1	1	1	4
hsa-miR-135b-5p	MIMAT0000758	GUCY1A3	2982	XM_005262956	1	1	1	1	4
hsa-miR-135b-5p	MIMAT0000758	GUCY1A3	2982	NM_001130685	1	1	1	1	4
hsa-miR-135b-5p	MIMAT0000758	GUCY1A3	2982	XM_005262957	1	1	1	1	4
hsa-miR-135b-5p	MIMAT0000758	GUCY1A3	2982	NM_001256449	1	1	1	1	4
hsa-miR-135b-5p	MIMAT0000758	GUCY1A3	2982	NM_001130684	1	1	1	1	4
hsa-miR-135b-5p	MIMAT0000758	GUCY1A3	2982	XM_005262955	1	1	1	1	4
hsa-miR-135b-5p	MIMAT0000758	GUCY1A3	2982	NM_001130683	1	1	1	1	4
hsa-miR-135b-5p	MIMAT0000758	GUCY1A3	2982	NM_001130682	1	1	1	1	4
hsa-miR-135b-5p	MIMAT0000758	GYS2	2998	XM_005253352	1	1	1	1	4
hsa-miR-135b-5p	MIMAT0000758	H1F0	3005	NM_005318	1	1	1	1	4
hsa-miR-135b-5p	MIMAT0000758	HELLS	3070	XM_005269724	1	1	1	1	4
hsa-miR-135b-5p	MIMAT0000758	HELLS	3070	XM_005269728	1	1	1	1	4
hsa-miR-135b-5p	MIMAT0000758	HELLS	3070	XM_005269727	1	1	1	1	4
hsa-miR-135b-5p	MIMAT0000758	HLA-DOA	3111	NM_002119	1	1	1	1	4
hsa-miR-135b-5p	MIMAT0000758	HMGB2	3148	NM_002129	1	1	1	1	4
hsa-miR-135b-5p	MIMAT0000758	HMGB2	3148	NM_001130689	1	1	1	1	4
hsa-miR-135b-5p	MIMAT0000758	HMGB2	3148	NM_001130688	1	1	1	1	4
hsa-miR-135b-5p	MIMAT0000758	HOXA10	3206	NM_018951	1	1	1	1	4
hsa-miR-135b-5p	MIMAT0000758	NDST1	3340	XM_005268442	1	1	1	1	4
hsa-miR-135b-5p	MIMAT0000758	NDST1	3340	XM_005268443	1	1	1	1	4
hsa-miR-135b-5p	MIMAT0000758	NDST1	3340	XM_005268439	1	1	1	1	4
hsa-miR-135b-5p	MIMAT0000758	NDST1	3340	XM_005268438	1	1	1	1	4
hsa-miR-135b-5p	MIMAT0000758	NDST1	3340	XM_005268440	1	1	1	1	4
hsa-miR-135b-5p	MIMAT0000758	NDST1	3340	XM_005268436	1	1	1	1	4
hsa-miR-135b-5p	MIMAT0000758	NDST1	3340	NM_001543	1	1	1	1	4
hsa-miR-135b-5p	MIMAT0000758	NDST1	3340	XM_005268433	1	1	1	1	4
hsa-miR-135b-5p	MIMAT0000758	NDST1	3340	XM_005268437	1	1	1	1	4
hsa-miR-135b-5p	MIMAT0000758	NDST1	3340	XM_005268434	1	1	1	1	4
hsa-miR-135b-5p	MIMAT0000758	FOXN2	3344	XM_005264285	1	1	1	1	4
hsa-miR-135b-5p	MIMAT0000758	FOXN2	3344	XM_005264282	1	1	1	1	4
hsa-miR-135b-5p	MIMAT0000758	FOXN2	3344	XM_005264284	1	1	1	1	4
hsa-miR-135b-5p	MIMAT0000758	FOXN2	3344	NM_002158	1	1	1	1	4
hsa-miR-135b-5p	MIMAT0000758	HTR4	3360	XM_005268444	1	1	1	1	4
hsa-miR-135b-5p	MIMAT0000758	HTR4	3360	NM_000870	1	1	1	1	4
hsa-miR-135b-5p	MIMAT0000758	HTR4	3360	NM_001040173	1	1	1	1	4
hsa-miR-135b-5p	MIMAT0000758	IFRD1	3475	NM_001007245	1	1	1	1	4
hsa-miR-135b-5p	MIMAT0000758	IFRD1	3475	NM_001197080	1	1	1	1	4
hsa-miR-135b-5p	MIMAT0000758	IFRD1	3475	NM_001550	1	1	1	1	4
hsa-miR-135b-5p	MIMAT0000758	IFRD1	3475	NM_001197079	1	1	1	1	4
hsa-miR-135b-5p	MIMAT0000758	IL1R1	3554	NM_000877	1	1	1	1	4
hsa-miR-135b-5p	MIMAT0000758	IL1R1	3554	XM_005263930	1	1	1	1	4
hsa-miR-135b-5p	MIMAT0000758	IL1R1	3554	XM_005263931	1	1	1	1	4
hsa-miR-135b-5p	MIMAT0000758	IL1R1	3554	XM_005263932	1	1	1	1	4
hsa-miR-135b-5p	MIMAT0000758	IL1R1	3554	XM_005263928	1	1	1	1	4
hsa-miR-135b-5p	MIMAT0000758	IL1R1	3554	XM_005263929	1	1	1	1	4
hsa-miR-135b-5p	MIMAT0000758	IL1R1	3554	XM_005263934	1	1	1	1	4
hsa-miR-135b-5p	MIMAT0000758	IL5RA	3568	NM_000564	1	1	1	1	4
hsa-miR-135b-5p	MIMAT0000758	IL5RA	3568	NM_001243099	1	1	1	1	4
hsa-miR-135b-5p	MIMAT0000758	IL5RA	3568	NM_175726	1	1	1	1	4
hsa-miR-135b-5p	MIMAT0000758	IL6ST	3572	NM_175767	1	1	1	1	4
hsa-miR-135b-5p	MIMAT0000758	IL13RA1	3597	XM_005262411	1	1	1	1	4
hsa-miR-135b-5p	MIMAT0000758	IL16	3603	NM_001172128	1	1	1	1	4
hsa-miR-135b-5p	MIMAT0000758	IL16	3603	NM_004513	1	1	1	1	4
hsa-miR-135b-5p	MIMAT0000758	IL16	3603	NM_172217	1	1	1	1	4
hsa-miR-135b-5p	MIMAT0000758	CXCL10	3627	NM_001565	1	1	1	1	4
hsa-miR-135b-5p	MIMAT0000758	INPP4A	3631	NM_004027	1	1	1	1	4
hsa-miR-135b-5p	MIMAT0000758	INPP4A	3631	XM_005263935	1	1	1	1	4
hsa-miR-135b-5p	MIMAT0000758	INPP4A	3631	NM_001134225	1	1	1	1	4
hsa-miR-135b-5p	MIMAT0000758	ITGA1	3672	NM_181501	1	1	1	1	4
hsa-miR-135b-5p	MIMAT0000758	ITGAV	3685	NM_001144999	1	1	1	1	4
hsa-miR-135b-5p	MIMAT0000758	ITGAV	3685	NM_001145000	1	1	1	1	4
hsa-miR-135b-5p	MIMAT0000758	ITGAV	3685	NM_002210	1	1	1	1	4
hsa-miR-135b-5p	MIMAT0000758	ITPR2	3709	NM_002223	1	1	1	1	4
hsa-miR-135b-5p	MIMAT0000758	JAK2	3717	NM_004972	1	1	1	1	4
hsa-miR-135b-5p	MIMAT0000758	KCNA1	3736	NM_000217	1	1	1	1	4
hsa-miR-135b-5p	MIMAT0000758	KCNA2	3737	XM_005270842	1	1	1	1	4
hsa-miR-135b-5p	MIMAT0000758	KCNA6	3742	NM_002235	1	1	1	1	4
hsa-miR-135b-5p	MIMAT0000758	KCNMA1	3778	XM_005269802	1	1	1	1	4
hsa-miR-135b-5p	MIMAT0000758	KCNMA1	3778	XM_005269799	1	1	1	1	4
hsa-miR-135b-5p	MIMAT0000758	KCNMA1	3778	XM_005269794	1	1	1	1	4
hsa-miR-135b-5p	MIMAT0000758	KCNMA1	3778	NM_002247	1	1	1	1	4
hsa-miR-135b-5p	MIMAT0000758	KCNMA1	3778	XM_005269788	1	1	1	1	4
hsa-miR-135b-5p	MIMAT0000758	KCNMA1	3778	NM_001271519	1	1	1	1	4
hsa-miR-135b-5p	MIMAT0000758	KCNMA1	3778	NM_001161353	1	1	1	1	4
hsa-miR-135b-5p	MIMAT0000758	KCNMA1	3778	XM_005269779	1	1	1	1	4
hsa-miR-135b-5p	MIMAT0000758	KCNMA1	3778	NM_001161352	1	1	1	1	4
hsa-miR-135b-5p	MIMAT0000758	KCNMA1	3778	NM_001271518	1	1	1	1	4
hsa-miR-135b-5p	MIMAT0000758	KCNMA1	3778	XM_005269798	1	1	1	1	4
hsa-miR-135b-5p	MIMAT0000758	KCNMA1	3778	XM_005269797	1	1	1	1	4
hsa-miR-135b-5p	MIMAT0000758	KCNMA1	3778	XM_005269790	1	1	1	1	4
hsa-miR-135b-5p	MIMAT0000758	KCNMA1	3778	XM_005269796	1	1	1	1	4
hsa-miR-135b-5p	MIMAT0000758	KCNMA1	3778	XM_005269795	1	1	1	1	4
hsa-miR-135b-5p	MIMAT0000758	KCNMA1	3778	NM_001014797	1	1	1	1	4
hsa-miR-135b-5p	MIMAT0000758	KCNMA1	3778	XM_005269787	1	1	1	1	4
hsa-miR-135b-5p	MIMAT0000758	KCNMA1	3778	XM_005269786	1	1	1	1	4
hsa-miR-135b-5p	MIMAT0000758	KCNMA1	3778	XM_005269784	1	1	1	1	4
hsa-miR-135b-5p	MIMAT0000758	KCNMA1	3778	XM_005269785	1	1	1	1	4
hsa-miR-135b-5p	MIMAT0000758	KCNMA1	3778	XM_005269791	1	1	1	1	4
hsa-miR-135b-5p	MIMAT0000758	KCNMA1	3778	XM_005269783	1	1	1	1	4
hsa-miR-135b-5p	MIMAT0000758	KCNMA1	3778	XM_005269792	1	1	1	1	4
hsa-miR-135b-5p	MIMAT0000758	KCNMA1	3778	XM_005269793	1	1	1	1	4
hsa-miR-135b-5p	MIMAT0000758	KCNMA1	3778	XM_005269789	1	1	1	1	4
hsa-miR-135b-5p	MIMAT0000758	KCNMA1	3778	XM_005269776	1	1	1	1	4
hsa-miR-135b-5p	MIMAT0000758	KCNMA1	3778	XM_005269775	1	1	1	1	4
hsa-miR-135b-5p	MIMAT0000758	KCNMA1	3778	XM_005269774	1	1	1	1	4
hsa-miR-135b-5p	MIMAT0000758	KCNMA1	3778	XM_005269782	1	1	1	1	4
hsa-miR-135b-5p	MIMAT0000758	KCNMA1	3778	XM_005269781	1	1	1	1	4
hsa-miR-135b-5p	MIMAT0000758	KCNMA1	3778	XM_005269778	1	1	1	1	4
hsa-miR-135b-5p	MIMAT0000758	KCNMA1	3778	XM_005269777	1	1	1	1	4
hsa-miR-135b-5p	MIMAT0000758	KCNMA1	3778	XM_005269780	1	1	1	1	4
hsa-miR-135b-5p	MIMAT0000758	KCNN3	3782	NM_001204087	1	1	1	1	4
hsa-miR-135b-5p	MIMAT0000758	KCNN3	3782	NM_170782	1	1	1	1	4
hsa-miR-135b-5p	MIMAT0000758	KCNN3	3782	NM_002249	1	1	1	1	4
hsa-miR-135b-5p	MIMAT0000758	KCNQ3	3786	NM_001204824	1	1	1	1	4
hsa-miR-135b-5p	MIMAT0000758	KCNQ3	3786	XM_005250913	1	1	1	1	4
hsa-miR-135b-5p	MIMAT0000758	TNPO1	3842	XM_005248501	1	1	1	1	4
hsa-miR-135b-5p	MIMAT0000758	TNPO1	3842	XM_005248500	1	1	1	1	4
hsa-miR-135b-5p	MIMAT0000758	TNPO1	3842	NM_153188	1	1	1	1	4
hsa-miR-135b-5p	MIMAT0000758	STMN1	3925	NM_203399	1	1	1	1	4
hsa-miR-135b-5p	MIMAT0000758	STMN1	3925	NM_005563	1	1	1	1	4
hsa-miR-135b-5p	MIMAT0000758	STMN1	3925	NM_203401	1	1	1	1	4
hsa-miR-135b-5p	MIMAT0000758	LPP	4026	XM_005247453	1	1	1	1	4
hsa-miR-135b-5p	MIMAT0000758	LPP	4026	XM_005247444	1	1	1	1	4
hsa-miR-135b-5p	MIMAT0000758	LPP	4026	XM_005247450	1	1	1	1	4
hsa-miR-135b-5p	MIMAT0000758	LPP	4026	NM_001167672	1	1	1	1	4
hsa-miR-135b-5p	MIMAT0000758	LPP	4026	XM_005247452	1	1	1	1	4
hsa-miR-135b-5p	MIMAT0000758	LPP	4026	NM_001167671	1	1	1	1	4
hsa-miR-135b-5p	MIMAT0000758	LPP	4026	XM_005247451	1	1	1	1	4
hsa-miR-135b-5p	MIMAT0000758	LPP	4026	XM_005247446	1	1	1	1	4
hsa-miR-135b-5p	MIMAT0000758	LPP	4026	NM_005578	1	1	1	1	4
hsa-miR-135b-5p	MIMAT0000758	LPP	4026	XM_005247447	1	1	1	1	4
hsa-miR-135b-5p	MIMAT0000758	LPP	4026	XM_005247448	1	1	1	1	4
hsa-miR-135b-5p	MIMAT0000758	CAPRIN1	4076	NM_203364	1	1	1	1	4
hsa-miR-135b-5p	MIMAT0000758	SMAD2	4087	NM_001003652	1	1	1	1	4
hsa-miR-135b-5p	MIMAT0000758	SMAD2	4087	XM_005258259	1	1	1	1	4
hsa-miR-135b-5p	MIMAT0000758	SMAD2	4087	XM_005258260	1	1	1	1	4
hsa-miR-135b-5p	MIMAT0000758	SMAD2	4087	NM_005901	1	1	1	1	4
hsa-miR-135b-5p	MIMAT0000758	SMAD2	4087	NM_001135937	1	1	1	1	4
hsa-miR-135b-5p	MIMAT0000758	SMAD3	4088	NM_001145104	1	1	1	1	4
hsa-miR-135b-5p	MIMAT0000758	SMAD3	4088	NM_001145103	1	1	1	1	4
hsa-miR-135b-5p	MIMAT0000758	SMAD3	4088	NM_001145102	1	1	1	1	4
hsa-miR-135b-5p	MIMAT0000758	SMAD3	4088	NM_005902	1	1	1	1	4
hsa-miR-135b-5p	MIMAT0000758	SMAD5	4090	NM_001001420	1	1	1	1	4
hsa-miR-135b-5p	MIMAT0000758	SMAD5	4090	NM_005903	1	1	1	1	4
hsa-miR-135b-5p	MIMAT0000758	MAN1A1	4121	XM_005266986	1	1	1	1	4
hsa-miR-135b-5p	MIMAT0000758	MAN2A1	4124	NM_002372	1	1	1	1	4
hsa-miR-135b-5p	MIMAT0000758	MAP4	4134	NM_001134364	1	1	1	1	4
hsa-miR-135b-5p	MIMAT0000758	MAP4	4134	NM_002375	1	1	1	1	4
hsa-miR-135b-5p	MIMAT0000758	MB	4151	NM_005368	1	1	1	1	4
hsa-miR-135b-5p	MIMAT0000758	MB	4151	XM_005261605	1	1	1	1	4
hsa-miR-135b-5p	MIMAT0000758	MB	4151	NM_203378	1	1	1	1	4
hsa-miR-135b-5p	MIMAT0000758	CD46	4179	NM_002389	1	1	1	1	4
hsa-miR-135b-5p	MIMAT0000758	CD46	4179	NM_172350	1	1	1	1	4
hsa-miR-135b-5p	MIMAT0000758	CD46	4179	NM_172361	1	1	1	1	4
hsa-miR-135b-5p	MIMAT0000758	CD46	4179	NM_172353	1	1	1	1	4
hsa-miR-135b-5p	MIMAT0000758	CD46	4179	NM_153826	1	1	1	1	4
hsa-miR-135b-5p	MIMAT0000758	CD46	4179	NM_172359	1	1	1	1	4
hsa-miR-135b-5p	MIMAT0000758	CD46	4179	NM_172352	1	1	1	1	4
hsa-miR-135b-5p	MIMAT0000758	CD46	4179	NM_172351	1	1	1	1	4
hsa-miR-135b-5p	MIMAT0000758	MDM2	4193	NM_002392	1	1	1	1	4
hsa-miR-135b-5p	MIMAT0000758	MDM2	4193	NM_001145340	1	1	1	1	4
hsa-miR-135b-5p	MIMAT0000758	MDM2	4193	NM_001278462	1	1	1	1	4
hsa-miR-135b-5p	MIMAT0000758	MDM2	4193	NM_001145337	1	1	1	1	4
hsa-miR-135b-5p	MIMAT0000758	MDM2	4193	NM_001145339	1	1	1	1	4
hsa-miR-135b-5p	MIMAT0000758	MDM4	4194	NM_001278518	1	1	1	1	4
hsa-miR-135b-5p	MIMAT0000758	MDM4	4194	NM_001278516	1	1	1	1	4
hsa-miR-135b-5p	MIMAT0000758	MECP2	4204	XM_005274683	1	1	1	1	4
hsa-miR-135b-5p	MIMAT0000758	MECP2	4204	XM_005277853	1	1	1	1	4
hsa-miR-135b-5p	MIMAT0000758	MECP2	4204	XM_005274681	1	1	1	1	4
hsa-miR-135b-5p	MIMAT0000758	MECP2	4204	XM_005277851	1	1	1	1	4
hsa-miR-135b-5p	MIMAT0000758	MECP2	4204	NM_004992	1	1	1	1	4
hsa-miR-135b-5p	MIMAT0000758	MECP2	4204	XM_005274682	1	1	1	1	4
hsa-miR-135b-5p	MIMAT0000758	MECP2	4204	XM_005277852	1	1	1	1	4
hsa-miR-135b-5p	MIMAT0000758	MEF2A	4205	NM_001130928	1	1	1	1	4
hsa-miR-135b-5p	MIMAT0000758	MEF2A	4205	NM_001130927	1	1	1	1	4
hsa-miR-135b-5p	MIMAT0000758	MEF2A	4205	NM_001130926	1	1	1	1	4
hsa-miR-135b-5p	MIMAT0000758	MEF2A	4205	NM_005587	1	1	1	1	4
hsa-miR-135b-5p	MIMAT0000758	MEF2A	4205	XM_005254915	1	1	1	1	4
hsa-miR-135b-5p	MIMAT0000758	MEF2A	4205	XM_005254914	1	1	1	1	4
hsa-miR-135b-5p	MIMAT0000758	MEF2A	4205	XM_005254912	1	1	1	1	4
hsa-miR-135b-5p	MIMAT0000758	MEF2A	4205	XM_005254913	1	1	1	1	4
hsa-miR-135b-5p	MIMAT0000758	MEF2C	4208	NM_001193349	1	1	1	1	4
hsa-miR-135b-5p	MIMAT0000758	MEF2C	4208	NM_001193348	1	1	1	1	4
hsa-miR-135b-5p	MIMAT0000758	MEF2C	4208	XM_005248518	1	1	1	1	4
hsa-miR-135b-5p	MIMAT0000758	MEF2C	4208	XM_005248511	1	1	1	1	4
hsa-miR-135b-5p	MIMAT0000758	MEF2C	4208	XM_005248517	1	1	1	1	4
hsa-miR-135b-5p	MIMAT0000758	MEF2C	4208	XM_005248516	1	1	1	1	4
hsa-miR-135b-5p	MIMAT0000758	MEF2C	4208	XM_005248515	1	1	1	1	4
hsa-miR-135b-5p	MIMAT0000758	MEF2C	4208	XM_005248514	1	1	1	1	4
hsa-miR-135b-5p	MIMAT0000758	MEF2C	4208	XM_005248513	1	1	1	1	4
hsa-miR-135b-5p	MIMAT0000758	MEF2C	4208	NM_001131005	1	1	1	1	4
hsa-miR-135b-5p	MIMAT0000758	MEF2C	4208	XM_005248512	1	1	1	1	4
hsa-miR-135b-5p	MIMAT0000758	MEF2C	4208	XM_005248508	1	1	1	1	4
hsa-miR-135b-5p	MIMAT0000758	MEF2C	4208	NM_001193347	1	1	1	1	4
hsa-miR-135b-5p	MIMAT0000758	MEF2C	4208	XM_005248510	1	1	1	1	4
hsa-miR-135b-5p	MIMAT0000758	MEF2C	4208	NM_001193350	1	1	1	1	4
hsa-miR-135b-5p	MIMAT0000758	MEIS2	4212	NM_172315	1	1	1	1	4
hsa-miR-135b-5p	MIMAT0000758	MEIS2	4212	NM_002399	1	1	1	1	4
hsa-miR-135b-5p	MIMAT0000758	MEIS2	4212	NM_172316	1	1	1	1	4
hsa-miR-135b-5p	MIMAT0000758	MID1	4281	XM_005274537	1	1	1	1	4
hsa-miR-135b-5p	MIMAT0000758	MID1	4281	XM_005274536	1	1	1	1	4
hsa-miR-135b-5p	MIMAT0000758	MID1	4281	NM_001193277	1	1	1	1	4
hsa-miR-135b-5p	MIMAT0000758	MID1	4281	NM_033290	1	1	1	1	4
hsa-miR-135b-5p	MIMAT0000758	MID1	4281	NM_033289	1	1	1	1	4
hsa-miR-135b-5p	MIMAT0000758	MID1	4281	NM_001098624	1	1	1	1	4
hsa-miR-135b-5p	MIMAT0000758	CXCL9	4283	NM_002416	1	1	1	1	4
hsa-miR-135b-5p	MIMAT0000758	AFF1	4299	XM_005263011	1	1	1	1	4
hsa-miR-135b-5p	MIMAT0000758	AFF1	4299	XM_005263012	1	1	1	1	4
hsa-miR-135b-5p	MIMAT0000758	AFF1	4299	XM_005263008	1	1	1	1	4
hsa-miR-135b-5p	MIMAT0000758	AFF1	4299	XM_005263007	1	1	1	1	4
hsa-miR-135b-5p	MIMAT0000758	AFF1	4299	NM_001166693	1	1	1	1	4
hsa-miR-135b-5p	MIMAT0000758	AFF1	4299	NM_005935	1	1	1	1	4
hsa-miR-135b-5p	MIMAT0000758	NR3C2	4306	NM_001166104	1	1	1	1	4
hsa-miR-135b-5p	MIMAT0000758	NR3C2	4306	XM_005263014	1	1	1	1	4
hsa-miR-135b-5p	MIMAT0000758	MMP11	4320	NM_005940	1	1	1	1	4
hsa-miR-135b-5p	MIMAT0000758	MN1	4330	NM_002430	1	1	1	1	4
hsa-miR-135b-5p	MIMAT0000758	MOV10	4343	XM_005270868	1	1	1	1	4
hsa-miR-135b-5p	MIMAT0000758	MOV10	4343	NM_001130079	1	1	1	1	4
hsa-miR-135b-5p	MIMAT0000758	MOV10	4343	NM_020963	1	1	1	1	4
hsa-miR-135b-5p	MIMAT0000758	MOV10	4343	XM_005270869	1	1	1	1	4
hsa-miR-135b-5p	MIMAT0000758	MOV10	4343	XM_005270870	1	1	1	1	4
hsa-miR-135b-5p	MIMAT0000758	MPL	4352	NM_005373	1	1	1	1	4
hsa-miR-135b-5p	MIMAT0000758	MRE11A	4361	NM_005590	1	1	1	1	4
hsa-miR-135b-5p	MIMAT0000758	MRE11A	4361	NM_005591	1	1	1	1	4
hsa-miR-135b-5p	MIMAT0000758	MYO1B	4430	XM_005246577	1	1	1	1	4
hsa-miR-135b-5p	MIMAT0000758	MYO1B	4430	XM_005246576	1	1	1	1	4
hsa-miR-135b-5p	MIMAT0000758	MYO1B	4430	XM_005246575	1	1	1	1	4
hsa-miR-135b-5p	MIMAT0000758	MYO1B	4430	XM_005246573	1	1	1	1	4
hsa-miR-135b-5p	MIMAT0000758	MYO1B	4430	XM_005246574	1	1	1	1	4
hsa-miR-135b-5p	MIMAT0000758	MYO1B	4430	XM_005246569	1	1	1	1	4
hsa-miR-135b-5p	MIMAT0000758	MYO1B	4430	XM_005246568	1	1	1	1	4
hsa-miR-135b-5p	MIMAT0000758	MYO1B	4430	NM_012223	1	1	1	1	4
hsa-miR-135b-5p	MIMAT0000758	MYO1B	4430	NM_001161819	1	1	1	1	4
hsa-miR-135b-5p	MIMAT0000758	MYO1B	4430	XM_005246572	1	1	1	1	4
hsa-miR-135b-5p	MIMAT0000758	MYO1B	4430	XM_005246571	1	1	1	1	4
hsa-miR-135b-5p	MIMAT0000758	MYO1B	4430	XM_005246570	1	1	1	1	4
hsa-miR-135b-5p	MIMAT0000758	MTR	4548	NM_000254	1	1	1	1	4
hsa-miR-135b-5p	MIMAT0000758	MTR	4548	XM_005273145	1	1	1	1	4
hsa-miR-135b-5p	MIMAT0000758	MTR	4548	XM_005273144	1	1	1	1	4
hsa-miR-135b-5p	MIMAT0000758	MTR	4548	XM_005273140	1	1	1	1	4
hsa-miR-135b-5p	MIMAT0000758	MTR	4548	XM_005273143	1	1	1	1	4
hsa-miR-135b-5p	MIMAT0000758	MTR	4548	XM_005273142	1	1	1	1	4
hsa-miR-135b-5p	MIMAT0000758	MTR	4548	XM_005273141	1	1	1	1	4
hsa-miR-135b-5p	MIMAT0000758	MYD88	4615	NM_001172567	1	1	1	1	4
hsa-miR-135b-5p	MIMAT0000758	MYD88	4615	NM_001172566	1	1	1	1	4
hsa-miR-135b-5p	MIMAT0000758	MYD88	4615	NM_001172569	1	1	1	1	4
hsa-miR-135b-5p	MIMAT0000758	MYD88	4615	NM_001172568	1	1	1	1	4
hsa-miR-135b-5p	MIMAT0000758	MYD88	4615	XM_005265172	1	1	1	1	4
hsa-miR-135b-5p	MIMAT0000758	MYD88	4615	NM_002468	1	1	1	1	4
hsa-miR-135b-5p	MIMAT0000758	MYO1C	4641	NM_001080950	1	1	1	1	4
hsa-miR-135b-5p	MIMAT0000758	MYO1C	4641	NM_033375	1	1	1	1	4
hsa-miR-135b-5p	MIMAT0000758	MYO1C	4641	XM_005256655	1	1	1	1	4
hsa-miR-135b-5p	MIMAT0000758	MYO6	4646	NM_004999	1	1	1	1	4
hsa-miR-135b-5p	MIMAT0000758	MYO9A	4649	XM_005254405	1	1	1	1	4
hsa-miR-135b-5p	MIMAT0000758	PPP1R12B	4660	NM_001197131	1	1	1	1	4
hsa-miR-135b-5p	MIMAT0000758	PPP1R12B	4660	NM_032103	1	1	1	1	4
hsa-miR-135b-5p	MIMAT0000758	PPP1R12B	4660	NM_032104	1	1	1	1	4
hsa-miR-135b-5p	MIMAT0000758	PPP1R12B	4660	NM_002481	1	1	1	1	4
hsa-miR-135b-5p	MIMAT0000758	NAIP	4671	NM_004536	1	1	1	1	4
hsa-miR-135b-5p	MIMAT0000758	NAIP	4671	NM_022892	1	1	1	1	4
hsa-miR-135b-5p	MIMAT0000758	NAP1L2	4674	NM_021963	1	1	1	1	4
hsa-miR-135b-5p	MIMAT0000758	NBN	4683	XM_005250923	1	1	1	1	4
hsa-miR-135b-5p	MIMAT0000758	NCAM1	4684	NM_001242608	1	1	1	1	4
hsa-miR-135b-5p	MIMAT0000758	NCAM1	4684	NM_001076682	1	1	1	1	4
hsa-miR-135b-5p	MIMAT0000758	NDUFA10	4705	NM_004544	1	1	1	1	4
hsa-miR-135b-5p	MIMAT0000758	NEDD9	4739	NM_001271033	1	1	1	1	4
hsa-miR-135b-5p	MIMAT0000758	NEDD9	4739	NM_006403	1	1	1	1	4
hsa-miR-135b-5p	MIMAT0000758	NEFM	4741	NM_001105541	1	1	1	1	4
hsa-miR-135b-5p	MIMAT0000758	NEFM	4741	XM_005273508	1	1	1	1	4
hsa-miR-135b-5p	MIMAT0000758	NEFM	4741	NM_005382	1	1	1	1	4
hsa-miR-135b-5p	MIMAT0000758	NEO1	4756	XM_005254408	1	1	1	1	4
hsa-miR-135b-5p	MIMAT0000758	NEO1	4756	NM_001172623	1	1	1	1	4
hsa-miR-135b-5p	MIMAT0000758	NEO1	4756	NM_001172624	1	1	1	1	4
hsa-miR-135b-5p	MIMAT0000758	NEO1	4756	NM_002499	1	1	1	1	4
hsa-miR-135b-5p	MIMAT0000758	NEO1	4756	XM_005254416	1	1	1	1	4
hsa-miR-135b-5p	MIMAT0000758	NEO1	4756	XM_005254415	1	1	1	1	4
hsa-miR-135b-5p	MIMAT0000758	NEO1	4756	XM_005254414	1	1	1	1	4
hsa-miR-135b-5p	MIMAT0000758	NEO1	4756	XM_005254413	1	1	1	1	4
hsa-miR-135b-5p	MIMAT0000758	NEO1	4756	XM_005254412	1	1	1	1	4
hsa-miR-135b-5p	MIMAT0000758	NEO1	4756	XM_005254411	1	1	1	1	4
hsa-miR-135b-5p	MIMAT0000758	NEO1	4756	XM_005254410	1	1	1	1	4
hsa-miR-135b-5p	MIMAT0000758	NEO1	4756	XM_005254409	1	1	1	1	4
hsa-miR-135b-5p	MIMAT0000758	NF1	4763	XM_005257984	1	1	1	1	4
hsa-miR-135b-5p	MIMAT0000758	NF1	4763	NM_000267	1	1	1	1	4
hsa-miR-135b-5p	MIMAT0000758	NF1	4763	XM_005257983	1	1	1	1	4
hsa-miR-135b-5p	MIMAT0000758	NFATC2	4773	NM_001258295	1	1	1	1	4
hsa-miR-135b-5p	MIMAT0000758	NFATC2	4773	NM_001258297	1	1	1	1	4
hsa-miR-135b-5p	MIMAT0000758	NFATC2	4773	NM_001258294	1	1	1	1	4
hsa-miR-135b-5p	MIMAT0000758	NFATC2	4773	NM_001258296	1	1	1	1	4
hsa-miR-135b-5p	MIMAT0000758	NFATC2	4773	NM_001258292	1	1	1	1	4
hsa-miR-135b-5p	MIMAT0000758	NFATC2	4773	XM_005260413	1	1	1	1	4
hsa-miR-135b-5p	MIMAT0000758	NFATC2	4773	NM_173091	1	1	1	1	4
hsa-miR-135b-5p	MIMAT0000758	NFATC2	4773	NM_001136021	1	1	1	1	4
hsa-miR-135b-5p	MIMAT0000758	NFX1	4799	XM_005251473	1	1	1	1	4
hsa-miR-135b-5p	MIMAT0000758	NOS1	4842	NM_001204214	1	1	1	1	4
hsa-miR-135b-5p	MIMAT0000758	NOS1	4842	NM_001204213	1	1	1	1	4
hsa-miR-135b-5p	MIMAT0000758	NOS1	4842	NM_000620	1	1	1	1	4
hsa-miR-135b-5p	MIMAT0000758	NOTCH2	4853	NM_001200001	1	1	1	1	4
hsa-miR-135b-5p	MIMAT0000758	NPC1	4864	NM_000271	1	1	1	1	4
hsa-miR-135b-5p	MIMAT0000758	NPC1	4864	XM_005258278	1	1	1	1	4
hsa-miR-135b-5p	MIMAT0000758	SLC11A2	4891	NM_001174127	1	1	1	1	4
hsa-miR-135b-5p	MIMAT0000758	SLC11A2	4891	NM_001174126	1	1	1	1	4
hsa-miR-135b-5p	MIMAT0000758	NSF	4905	NM_006178	1	1	1	1	4
hsa-miR-135b-5p	MIMAT0000758	NTRK2	4915	NM_001007097	1	1	1	1	4
hsa-miR-135b-5p	MIMAT0000758	NTRK2	4915	XM_005252007	1	1	1	1	4
hsa-miR-135b-5p	MIMAT0000758	NTRK2	4915	NM_001018066	1	1	1	1	4
hsa-miR-135b-5p	MIMAT0000758	NTRK2	4915	NM_001018065	1	1	1	1	4
hsa-miR-135b-5p	MIMAT0000758	NTRK2	4915	XM_005252006	1	1	1	1	4
hsa-miR-135b-5p	MIMAT0000758	NTRK2	4915	XM_005252004	1	1	1	1	4
hsa-miR-135b-5p	MIMAT0000758	NTRK2	4915	XM_005252003	1	1	1	1	4
hsa-miR-135b-5p	MIMAT0000758	DDR2	4921	XM_005245221	1	1	1	1	4
hsa-miR-135b-5p	MIMAT0000758	DDR2	4921	XM_005245223	1	1	1	1	4
hsa-miR-135b-5p	MIMAT0000758	DDR2	4921	XM_005245220	1	1	1	1	4
hsa-miR-135b-5p	MIMAT0000758	OAS2	4939	NM_002535	1	1	1	1	4
hsa-miR-135b-5p	MIMAT0000758	OAS2	4939	NM_001032731	1	1	1	1	4
hsa-miR-135b-5p	MIMAT0000758	ODF2	4957	XM_005252030	1	1	1	1	4
hsa-miR-135b-5p	MIMAT0000758	ODF2	4957	XM_005252025	1	1	1	1	4
hsa-miR-135b-5p	MIMAT0000758	ODF2	4957	XM_005252021	1	1	1	1	4
hsa-miR-135b-5p	MIMAT0000758	ODF2	4957	XM_005252016	1	1	1	1	4
hsa-miR-135b-5p	MIMAT0000758	ODF2	4957	XM_005252028	1	1	1	1	4
hsa-miR-135b-5p	MIMAT0000758	ODF2	4957	XM_005252011	1	1	1	1	4
hsa-miR-135b-5p	MIMAT0000758	ODF2	4957	XM_005252027	1	1	1	1	4
hsa-miR-135b-5p	MIMAT0000758	ODF2	4957	XM_005252029	1	1	1	1	4
hsa-miR-135b-5p	MIMAT0000758	ODF2	4957	NM_153435	1	1	1	1	4
hsa-miR-135b-5p	MIMAT0000758	ODF2	4957	XM_005252010	1	1	1	1	4
hsa-miR-135b-5p	MIMAT0000758	ODF2	4957	XM_005252020	1	1	1	1	4
hsa-miR-135b-5p	MIMAT0000758	ODF2	4957	XM_005252026	1	1	1	1	4
hsa-miR-135b-5p	MIMAT0000758	ODF2	4957	NM_001242352	1	1	1	1	4
hsa-miR-135b-5p	MIMAT0000758	ODF2	4957	XM_005252023	1	1	1	1	4
hsa-miR-135b-5p	MIMAT0000758	ODF2	4957	NM_153433	1	1	1	1	4
hsa-miR-135b-5p	MIMAT0000758	ODF2	4957	XM_005252017	1	1	1	1	4
hsa-miR-135b-5p	MIMAT0000758	ODF2	4957	XM_005252022	1	1	1	1	4
hsa-miR-135b-5p	MIMAT0000758	ODF2	4957	XM_005252013	1	1	1	1	4
hsa-miR-135b-5p	MIMAT0000758	ODF2	4957	XM_005252024	1	1	1	1	4
hsa-miR-135b-5p	MIMAT0000758	ODF2	4957	NM_001242353	1	1	1	1	4
hsa-miR-135b-5p	MIMAT0000758	ODF2	4957	XM_005252012	1	1	1	1	4
hsa-miR-135b-5p	MIMAT0000758	ODF2	4957	XM_005252014	1	1	1	1	4
hsa-miR-135b-5p	MIMAT0000758	ODF2	4957	XM_005252015	1	1	1	1	4
hsa-miR-135b-5p	MIMAT0000758	ODF2	4957	XM_005252018	1	1	1	1	4
hsa-miR-135b-5p	MIMAT0000758	ODF2	4957	XM_005252019	1	1	1	1	4
hsa-miR-135b-5p	MIMAT0000758	OPRM1	4988	NM_001145283	1	1	1	1	4
hsa-miR-135b-5p	MIMAT0000758	OPRM1	4988	NM_001145284	1	1	1	1	4
hsa-miR-135b-5p	MIMAT0000758	P2RX7	5027	NM_002562	1	1	1	1	4
hsa-miR-135b-5p	MIMAT0000758	P2RY2	5029	NM_176072	1	1	1	1	4
hsa-miR-135b-5p	MIMAT0000758	P2RY2	5029	NM_002564	1	1	1	1	4
hsa-miR-135b-5p	MIMAT0000758	P2RY2	5029	NM_176071	1	1	1	1	4
hsa-miR-135b-5p	MIMAT0000758	PEBP1	5037	NM_002567	1	1	1	1	4
hsa-miR-135b-5p	MIMAT0000758	PAK3	5063	XM_005262131	1	1	1	1	4
hsa-miR-135b-5p	MIMAT0000758	PAK3	5063	XM_005262134	1	1	1	1	4
hsa-miR-135b-5p	MIMAT0000758	PAK3	5063	XM_005262135	1	1	1	1	4
hsa-miR-135b-5p	MIMAT0000758	PAX7	5081	NM_001135254	1	1	1	1	4
hsa-miR-135b-5p	MIMAT0000758	PDCL	5082	XM_005252033	1	1	1	1	4
hsa-miR-135b-5p	MIMAT0000758	PDCL	5082	XM_005252034	1	1	1	1	4
hsa-miR-135b-5p	MIMAT0000758	PBX1	5087	NM_001204963	1	1	1	1	4
hsa-miR-135b-5p	MIMAT0000758	PBX1	5087	XM_005245230	1	1	1	1	4
hsa-miR-135b-5p	MIMAT0000758	PBX1	5087	XM_005245229	1	1	1	1	4
hsa-miR-135b-5p	MIMAT0000758	PBX1	5087	NM_001204961	1	1	1	1	4
hsa-miR-135b-5p	MIMAT0000758	PBX1	5087	NM_002585	1	1	1	1	4
hsa-miR-135b-5p	MIMAT0000758	PCCB	5096	XM_005247510	1	1	1	1	4
hsa-miR-135b-5p	MIMAT0000758	PCDH7	5099	XM_005248166	1	1	1	1	4
hsa-miR-135b-5p	MIMAT0000758	PCDH9	5101	XM_005266408	1	1	1	1	4
hsa-miR-135b-5p	MIMAT0000758	PCYT1A	5130	XM_005269342	1	1	1	1	4
hsa-miR-135b-5p	MIMAT0000758	PDE1A	5136	NM_001258312	1	1	1	1	4
hsa-miR-135b-5p	MIMAT0000758	PDE2A	5138	NM_002599	1	1	1	1	4
hsa-miR-135b-5p	MIMAT0000758	PDE2A	5138	XM_005274043	1	1	1	1	4
hsa-miR-135b-5p	MIMAT0000758	PDE2A	5138	XM_005274044	1	1	1	1	4
hsa-miR-135b-5p	MIMAT0000758	PDE2A	5138	XM_005274041	1	1	1	1	4
hsa-miR-135b-5p	MIMAT0000758	PDE2A	5138	XM_005274040	1	1	1	1	4
hsa-miR-135b-5p	MIMAT0000758	PDE2A	5138	NM_001143839	1	1	1	1	4
hsa-miR-135b-5p	MIMAT0000758	PDE2A	5138	NM_001146209	1	1	1	1	4
hsa-miR-135b-5p	MIMAT0000758	PDE2A	5138	NM_001243784	1	1	1	1	4
hsa-miR-135b-5p	MIMAT0000758	PDE2A	5138	XM_005274042	1	1	1	1	4
hsa-miR-135b-5p	MIMAT0000758	PDE3B	5140	NM_000922	1	1	1	1	4
hsa-miR-135b-5p	MIMAT0000758	PDE4A	5141	XM_005259933	1	1	1	1	4
hsa-miR-135b-5p	MIMAT0000758	PDE4A	5141	NM_006202	1	1	1	1	4
hsa-miR-135b-5p	MIMAT0000758	PDE4A	5141	NM_001111309	1	1	1	1	4
hsa-miR-135b-5p	MIMAT0000758	PDE4A	5141	NM_001111308	1	1	1	1	4
hsa-miR-135b-5p	MIMAT0000758	PDE4A	5141	XM_005259932	1	1	1	1	4
hsa-miR-135b-5p	MIMAT0000758	PDE4A	5141	NM_001243121	1	1	1	1	4
hsa-miR-135b-5p	MIMAT0000758	PDE7A	5150	NM_002603	1	1	1	1	4
hsa-miR-135b-5p	MIMAT0000758	PDGFA	5154	NM_033023	1	1	1	1	4
hsa-miR-135b-5p	MIMAT0000758	PDK2	5164	NM_001199898	1	1	1	1	4
hsa-miR-135b-5p	MIMAT0000758	PDK2	5164	NM_001199899	1	1	1	1	4
hsa-miR-135b-5p	MIMAT0000758	PDK2	5164	NM_002611	1	1	1	1	4
hsa-miR-135b-5p	MIMAT0000758	ENPP3	5169	NM_005021	1	1	1	1	4
hsa-miR-135b-5p	MIMAT0000758	PDPK1	5170	NM_031268	1	1	1	1	4
hsa-miR-135b-5p	MIMAT0000758	PDPK1	5170	NM_001261816	1	1	1	1	4
hsa-miR-135b-5p	MIMAT0000758	PDPK1	5170	NM_002613	1	1	1	1	4
hsa-miR-135b-5p	MIMAT0000758	SLC26A4	5172	XM_005250428	1	1	1	1	4
hsa-miR-135b-5p	MIMAT0000758	SLC26A4	5172	XM_005250426	1	1	1	1	4
hsa-miR-135b-5p	MIMAT0000758	SLC26A4	5172	XM_005250427	1	1	1	1	4
hsa-miR-135b-5p	MIMAT0000758	SLC26A4	5172	XM_005250425	1	1	1	1	4
hsa-miR-135b-5p	MIMAT0000758	PDYN	5173	NM_001190900	1	1	1	1	4
hsa-miR-135b-5p	MIMAT0000758	PDYN	5173	NM_001190892	1	1	1	1	4
hsa-miR-135b-5p	MIMAT0000758	PDYN	5173	NM_001190899	1	1	1	1	4
hsa-miR-135b-5p	MIMAT0000758	PDYN	5173	NM_001190898	1	1	1	1	4
hsa-miR-135b-5p	MIMAT0000758	PEG3	5178	NM_001146185	1	1	1	1	4
hsa-miR-135b-5p	MIMAT0000758	PEG3	5178	NM_001146187	1	1	1	1	4
hsa-miR-135b-5p	MIMAT0000758	PEG3	5178	XM_005258983	1	1	1	1	4
hsa-miR-135b-5p	MIMAT0000758	PEG3	5178	XM_005258984	1	1	1	1	4
hsa-miR-135b-5p	MIMAT0000758	PEG3	5178	NM_001146184	1	1	1	1	4
hsa-miR-135b-5p	MIMAT0000758	PEG3	5178	NM_001146186	1	1	1	1	4
hsa-miR-135b-5p	MIMAT0000758	PEX7	5191	NM_000288	1	1	1	1	4
hsa-miR-135b-5p	MIMAT0000758	PFKFB2	5208	XM_005273162	1	1	1	1	4
hsa-miR-135b-5p	MIMAT0000758	PGAM1	5223	NM_002629	1	1	1	1	4
hsa-miR-135b-5p	MIMAT0000758	PGGT1B	5229	NM_005023	1	1	1	1	4
hsa-miR-135b-5p	MIMAT0000758	PGGT1B	5229	XM_005272021	1	1	1	1	4
hsa-miR-135b-5p	MIMAT0000758	PGR	5241	NM_001271162	1	1	1	1	4
hsa-miR-135b-5p	MIMAT0000758	PGR	5241	NM_001271161	1	1	1	1	4
hsa-miR-135b-5p	MIMAT0000758	PGR	5241	NM_001202474	1	1	1	1	4
hsa-miR-135b-5p	MIMAT0000758	PHF2	5253	XM_005252051	1	1	1	1	4
hsa-miR-135b-5p	MIMAT0000758	PHKG1	5260	XM_005271772	1	1	1	1	4
hsa-miR-135b-5p	MIMAT0000758	PHKG1	5260	NM_001258460	1	1	1	1	4
hsa-miR-135b-5p	MIMAT0000758	PHKG1	5260	NM_006213	1	1	1	1	4
hsa-miR-135b-5p	MIMAT0000758	PHKG1	5260	NM_001258459	1	1	1	1	4
hsa-miR-135b-5p	MIMAT0000758	PIGH	5283	XM_005267765	1	1	1	1	4
hsa-miR-135b-5p	MIMAT0000758	PIK3C2A	5286	XM_005252980	1	1	1	1	4
hsa-miR-135b-5p	MIMAT0000758	PIK3C2A	5286	NM_002645	1	1	1	1	4
hsa-miR-135b-5p	MIMAT0000758	PIK3C2A	5286	XM_005252979	1	1	1	1	4
hsa-miR-135b-5p	MIMAT0000758	PIK3C2A	5286	XM_005252977	1	1	1	1	4
hsa-miR-135b-5p	MIMAT0000758	PIK3R1	5295	NM_001242466	1	1	1	1	4
hsa-miR-135b-5p	MIMAT0000758	PIK3R1	5295	NM_181504	1	1	1	1	4
hsa-miR-135b-5p	MIMAT0000758	PIK3R1	5295	NM_181524	1	1	1	1	4
hsa-miR-135b-5p	MIMAT0000758	PIK3R1	5295	XM_005248542	1	1	1	1	4
hsa-miR-135b-5p	MIMAT0000758	PIP4K2A	5305	XM_005252470	1	1	1	1	4
hsa-miR-135b-5p	MIMAT0000758	PIP4K2A	5305	NM_005028	1	1	1	1	4
hsa-miR-135b-5p	MIMAT0000758	PKNOX1	5316	NM_004571	1	1	1	1	4
hsa-miR-135b-5p	MIMAT0000758	PKNOX1	5316	XM_005261138	1	1	1	1	4
hsa-miR-135b-5p	MIMAT0000758	PKP2	5318	NM_001005242	1	1	1	1	4
hsa-miR-135b-5p	MIMAT0000758	PLAG1	5324	NM_001114635	1	1	1	1	4
hsa-miR-135b-5p	MIMAT0000758	PLAG1	5324	XM_005251260	1	1	1	1	4
hsa-miR-135b-5p	MIMAT0000758	PLAG1	5324	NM_001114634	1	1	1	1	4
hsa-miR-135b-5p	MIMAT0000758	PLAGL1	5325	XM_005267034	1	1	1	1	4
hsa-miR-135b-5p	MIMAT0000758	PLAGL1	5325	XM_005267033	1	1	1	1	4
hsa-miR-135b-5p	MIMAT0000758	PLAGL1	5325	XM_005267026	1	1	1	1	4
hsa-miR-135b-5p	MIMAT0000758	PLAGL1	5325	XM_005267030	1	1	1	1	4
hsa-miR-135b-5p	MIMAT0000758	PLAGL1	5325	XM_005267025	1	1	1	1	4
hsa-miR-135b-5p	MIMAT0000758	PLAGL1	5325	XM_005267029	1	1	1	1	4
hsa-miR-135b-5p	MIMAT0000758	PLAGL1	5325	XM_005267032	1	1	1	1	4
hsa-miR-135b-5p	MIMAT0000758	PLAGL1	5325	XM_005267031	1	1	1	1	4
hsa-miR-135b-5p	MIMAT0000758	PLAGL1	5325	NM_001080955	1	1	1	1	4
hsa-miR-135b-5p	MIMAT0000758	PLAGL1	5325	XM_005267028	1	1	1	1	4
hsa-miR-135b-5p	MIMAT0000758	PLAGL1	5325	XM_005267024	1	1	1	1	4
hsa-miR-135b-5p	MIMAT0000758	PLAGL1	5325	XM_005267027	1	1	1	1	4
hsa-miR-135b-5p	MIMAT0000758	PLAGL1	5325	XM_005267023	1	1	1	1	4
hsa-miR-135b-5p	MIMAT0000758	PLAGL1	5325	NM_001080956	1	1	1	1	4
hsa-miR-135b-5p	MIMAT0000758	PLAGL1	5325	NM_002656	1	1	1	1	4
hsa-miR-135b-5p	MIMAT0000758	PLAGL1	5325	XM_005267022	1	1	1	1	4
hsa-miR-135b-5p	MIMAT0000758	PLAGL1	5325	XM_005267021	1	1	1	1	4
hsa-miR-135b-5p	MIMAT0000758	PLAGL1	5325	NM_001080951	1	1	1	1	4
hsa-miR-135b-5p	MIMAT0000758	PLAGL1	5325	XM_005267020	1	1	1	1	4
hsa-miR-135b-5p	MIMAT0000758	PLAGL1	5325	NM_001080954	1	1	1	1	4
hsa-miR-135b-5p	MIMAT0000758	PLAGL1	5325	NM_001080953	1	1	1	1	4
hsa-miR-135b-5p	MIMAT0000758	PLAGL1	5325	NM_006718	1	1	1	1	4
hsa-miR-135b-5p	MIMAT0000758	PLCG1	5335	NM_182811	1	1	1	1	4
hsa-miR-135b-5p	MIMAT0000758	PLCG1	5335	NM_002660	1	1	1	1	4
hsa-miR-135b-5p	MIMAT0000758	FXYD3	5349	NM_001136010	1	1	1	1	4
hsa-miR-135b-5p	MIMAT0000758	FXYD3	5349	NM_001136009	1	1	1	1	4
hsa-miR-135b-5p	MIMAT0000758	PLOD1	5351	XM_005263474	1	1	1	1	4
hsa-miR-135b-5p	MIMAT0000758	PLOD1	5351	NM_000302	1	1	1	1	4
hsa-miR-135b-5p	MIMAT0000758	PLXNA2	5362	XM_005273164	1	1	1	1	4
hsa-miR-135b-5p	MIMAT0000758	PPARA	5465	XM_005261658	1	1	1	1	4
hsa-miR-135b-5p	MIMAT0000758	PPARA	5465	XM_005261657	1	1	1	1	4
hsa-miR-135b-5p	MIMAT0000758	PPARA	5465	XM_005261654	1	1	1	1	4
hsa-miR-135b-5p	MIMAT0000758	PPARA	5465	XM_005261653	1	1	1	1	4
hsa-miR-135b-5p	MIMAT0000758	PPARA	5465	XM_005261656	1	1	1	1	4
hsa-miR-135b-5p	MIMAT0000758	PPARA	5465	XM_005261655	1	1	1	1	4
hsa-miR-135b-5p	MIMAT0000758	PPARA	5465	NM_001001928	1	1	1	1	4
hsa-miR-135b-5p	MIMAT0000758	PPIA	5478	NM_021130	1	1	1	1	4
hsa-miR-135b-5p	MIMAT0000758	PPM1A	5494	NM_177951	1	1	1	1	4
hsa-miR-135b-5p	MIMAT0000758	PPM1A	5494	NM_177952	1	1	1	1	4
hsa-miR-135b-5p	MIMAT0000758	PPM1A	5494	XM_005267779	1	1	1	1	4
hsa-miR-135b-5p	MIMAT0000758	PPM1A	5494	NM_021003	1	1	1	1	4
hsa-miR-135b-5p	MIMAT0000758	PPM1A	5494	XM_005267780	1	1	1	1	4
hsa-miR-135b-5p	MIMAT0000758	PPM1A	5494	XM_005267781	1	1	1	1	4
hsa-miR-135b-5p	MIMAT0000758	PPM1A	5494	XM_005267778	1	1	1	1	4
hsa-miR-135b-5p	MIMAT0000758	PPM1B	5495	NM_001033557	1	1	1	1	4
hsa-miR-135b-5p	MIMAT0000758	PPP2R1B	5519	NM_001177563	1	1	1	1	4
hsa-miR-135b-5p	MIMAT0000758	PPP2R1B	5519	NM_001177562	1	1	1	1	4
hsa-miR-135b-5p	MIMAT0000758	PPP2R5C	5527	XM_005267826	1	1	1	1	4
hsa-miR-135b-5p	MIMAT0000758	PPP2R5C	5527	NM_178586	1	1	1	1	4
hsa-miR-135b-5p	MIMAT0000758	PPP2R5C	5527	XM_005267824	1	1	1	1	4
hsa-miR-135b-5p	MIMAT0000758	PPP2R5C	5527	XM_005267823	1	1	1	1	4
hsa-miR-135b-5p	MIMAT0000758	PPP2R5C	5527	NM_002719	1	1	1	1	4
hsa-miR-135b-5p	MIMAT0000758	PPP2R5C	5527	NM_001161726	1	1	1	1	4
hsa-miR-135b-5p	MIMAT0000758	PPP2R5C	5527	XM_005267827	1	1	1	1	4
hsa-miR-135b-5p	MIMAT0000758	PPP2R5C	5527	XM_005267820	1	1	1	1	4
hsa-miR-135b-5p	MIMAT0000758	PPP2R5C	5527	NM_001161725	1	1	1	1	4
hsa-miR-135b-5p	MIMAT0000758	PPP2R5C	5527	XM_005267819	1	1	1	1	4
hsa-miR-135b-5p	MIMAT0000758	PPP2R5C	5527	XM_005267821	1	1	1	1	4
hsa-miR-135b-5p	MIMAT0000758	PRELP	5549	NM_201348	1	1	1	1	4
hsa-miR-135b-5p	MIMAT0000758	PRKAA1	5562	NM_206907	1	1	1	1	4
hsa-miR-135b-5p	MIMAT0000758	PRKAA1	5562	NM_006251	1	1	1	1	4
hsa-miR-135b-5p	MIMAT0000758	PRKCG	5582	NM_002739	1	1	1	1	4
hsa-miR-135b-5p	MIMAT0000758	PRKCG	5582	XM_005259054	1	1	1	1	4
hsa-miR-135b-5p	MIMAT0000758	MAPK8	5599	NM_001278548	1	1	1	1	4
hsa-miR-135b-5p	MIMAT0000758	MAPK8	5599	XM_005269977	1	1	1	1	4
hsa-miR-135b-5p	MIMAT0000758	MAPK8	5599	NM_139049	1	1	1	1	4
hsa-miR-135b-5p	MIMAT0000758	MAPK8	5599	NM_002750	1	1	1	1	4
hsa-miR-135b-5p	MIMAT0000758	MAPK8	5599	NM_139046	1	1	1	1	4
hsa-miR-135b-5p	MIMAT0000758	MAPK8	5599	XM_005269975	1	1	1	1	4
hsa-miR-135b-5p	MIMAT0000758	MAPK8	5599	XM_005269976	1	1	1	1	4
hsa-miR-135b-5p	MIMAT0000758	MAPK8	5599	NM_001278547	1	1	1	1	4
hsa-miR-135b-5p	MIMAT0000758	MAPK8	5599	XM_005269973	1	1	1	1	4
hsa-miR-135b-5p	MIMAT0000758	MAPK10	5602	NM_138981	1	1	1	1	4
hsa-miR-135b-5p	MIMAT0000758	MAPK10	5602	NM_002753	1	1	1	1	4
hsa-miR-135b-5p	MIMAT0000758	MAPK10	5602	NM_138982	1	1	1	1	4
hsa-miR-135b-5p	MIMAT0000758	MAPK10	5602	NM_138980	1	1	1	1	4
hsa-miR-135b-5p	MIMAT0000758	MAPK10	5602	XM_005263138	1	1	1	1	4
hsa-miR-135b-5p	MIMAT0000758	MAPK10	5602	XM_005263136	1	1	1	1	4
hsa-miR-135b-5p	MIMAT0000758	MAPK10	5602	XM_005263137	1	1	1	1	4
hsa-miR-135b-5p	MIMAT0000758	MAPK10	5602	XM_005263130	1	1	1	1	4
hsa-miR-135b-5p	MIMAT0000758	MAPK10	5602	XM_005263132	1	1	1	1	4
hsa-miR-135b-5p	MIMAT0000758	MAPK10	5602	XM_005263129	1	1	1	1	4
hsa-miR-135b-5p	MIMAT0000758	MAPK10	5602	XM_005263131	1	1	1	1	4
hsa-miR-135b-5p	MIMAT0000758	MAPK10	5602	XM_005263135	1	1	1	1	4
hsa-miR-135b-5p	MIMAT0000758	MAPK10	5602	XM_005263128	1	1	1	1	4
hsa-miR-135b-5p	MIMAT0000758	MAPK13	5603	NM_002754	1	1	1	1	4
hsa-miR-135b-5p	MIMAT0000758	PRLR	5618	NM_001204314	1	1	1	1	4
hsa-miR-135b-5p	MIMAT0000758	RELN	5649	NM_005045	1	1	1	1	4
hsa-miR-135b-5p	MIMAT0000758	RELN	5649	NM_173054	1	1	1	1	4
hsa-miR-135b-5p	MIMAT0000758	PSEN1	5663	XM_005267865	1	1	1	1	4
hsa-miR-135b-5p	MIMAT0000758	PSEN1	5663	XM_005267866	1	1	1	1	4
hsa-miR-135b-5p	MIMAT0000758	PSEN1	5663	XM_005267864	1	1	1	1	4
hsa-miR-135b-5p	MIMAT0000758	PSEN1	5663	NM_007318	1	1	1	1	4
hsa-miR-135b-5p	MIMAT0000758	PSEN1	5663	NM_000021	1	1	1	1	4
hsa-miR-135b-5p	MIMAT0000758	PSMD11	5717	NM_001270482	1	1	1	1	4
hsa-miR-135b-5p	MIMAT0000758	PSMD11	5717	NM_002815	1	1	1	1	4
hsa-miR-135b-5p	MIMAT0000758	PTGER1	5731	NM_000955	1	1	1	1	4
hsa-miR-135b-5p	MIMAT0000758	PTK2	5747	XM_005251014	1	1	1	1	4
hsa-miR-135b-5p	MIMAT0000758	PTK2	5747	XM_005251013	1	1	1	1	4
hsa-miR-135b-5p	MIMAT0000758	PTK2	5747	XM_005251012	1	1	1	1	4
hsa-miR-135b-5p	MIMAT0000758	PTK2	5747	NM_005607	1	1	1	1	4
hsa-miR-135b-5p	MIMAT0000758	PTK2	5747	NM_153831	1	1	1	1	4
hsa-miR-135b-5p	MIMAT0000758	PTK2	5747	XM_005251011	1	1	1	1	4
hsa-miR-135b-5p	MIMAT0000758	PTK2	5747	XM_005251010	1	1	1	1	4
hsa-miR-135b-5p	MIMAT0000758	PTK2	5747	XM_005251009	1	1	1	1	4
hsa-miR-135b-5p	MIMAT0000758	PTK2	5747	NM_001199649	1	1	1	1	4
hsa-miR-135b-5p	MIMAT0000758	PTK2	5747	XM_005251008	1	1	1	1	4
hsa-miR-135b-5p	MIMAT0000758	PTK2	5747	XM_005251007	1	1	1	1	4
hsa-miR-135b-5p	MIMAT0000758	PTK2	5747	XM_005251006	1	1	1	1	4
hsa-miR-135b-5p	MIMAT0000758	PTK2	5747	XM_005251005	1	1	1	1	4
hsa-miR-135b-5p	MIMAT0000758	PTK2	5747	XM_005251004	1	1	1	1	4
hsa-miR-135b-5p	MIMAT0000758	QSOX1	5768	XM_005245375	1	1	1	1	4
hsa-miR-135b-5p	MIMAT0000758	QSOX1	5768	NM_001004128	1	1	1	1	4
hsa-miR-135b-5p	MIMAT0000758	QSOX1	5768	NM_002826	1	1	1	1	4
hsa-miR-135b-5p	MIMAT0000758	PTPN1	5770	NM_001278618	1	1	1	1	4
hsa-miR-135b-5p	MIMAT0000758	PTPN3	5774	NM_001145372	1	1	1	1	4
hsa-miR-135b-5p	MIMAT0000758	PTPN3	5774	NM_001145371	1	1	1	1	4
hsa-miR-135b-5p	MIMAT0000758	PTPN3	5774	NM_001145368	1	1	1	1	4
hsa-miR-135b-5p	MIMAT0000758	PTPN3	5774	NM_002829	1	1	1	1	4
hsa-miR-135b-5p	MIMAT0000758	PTPN3	5774	NM_001145370	1	1	1	1	4
hsa-miR-135b-5p	MIMAT0000758	PTPN4	5775	XM_005263723	1	1	1	1	4
hsa-miR-135b-5p	MIMAT0000758	PTPN14	5784	NM_005401	1	1	1	1	4
hsa-miR-135b-5p	MIMAT0000758	PTPRD	5789	NM_130393	1	1	1	1	4
hsa-miR-135b-5p	MIMAT0000758	PTPRD	5789	NM_001040712	1	1	1	1	4
hsa-miR-135b-5p	MIMAT0000758	PTPRD	5789	NM_001171025	1	1	1	1	4
hsa-miR-135b-5p	MIMAT0000758	PTPRD	5789	NM_130391	1	1	1	1	4
hsa-miR-135b-5p	MIMAT0000758	PTPRD	5789	NM_130392	1	1	1	1	4
hsa-miR-135b-5p	MIMAT0000758	PTPRD	5789	XM_005251531	1	1	1	1	4
hsa-miR-135b-5p	MIMAT0000758	PTPRD	5789	XM_005251530	1	1	1	1	4
hsa-miR-135b-5p	MIMAT0000758	PTPRD	5789	XM_005251532	1	1	1	1	4
hsa-miR-135b-5p	MIMAT0000758	PTPRD	5789	NM_002839	1	1	1	1	4
hsa-miR-135b-5p	MIMAT0000758	PTPRD	5789	XM_005251533	1	1	1	1	4
hsa-miR-135b-5p	MIMAT0000758	ABCD3	5825	XM_005271090	1	1	1	1	4
hsa-miR-135b-5p	MIMAT0000758	ABCD3	5825	XM_005271089	1	1	1	1	4
hsa-miR-135b-5p	MIMAT0000758	ABCD3	5825	XM_005271088	1	1	1	1	4
hsa-miR-135b-5p	MIMAT0000758	ABCD3	5825	NM_002858	1	1	1	1	4
hsa-miR-135b-5p	MIMAT0000758	RAB5B	5869	XM_005269051	1	1	1	1	4
hsa-miR-135b-5p	MIMAT0000758	RAB5B	5869	XM_005269052	1	1	1	1	4
hsa-miR-135b-5p	MIMAT0000758	RAB5B	5869	NM_001252037	1	1	1	1	4
hsa-miR-135b-5p	MIMAT0000758	RAB5B	5869	NM_001252036	1	1	1	1	4
hsa-miR-135b-5p	MIMAT0000758	RAB27B	5874	XM_005266733	1	1	1	1	4
hsa-miR-135b-5p	MIMAT0000758	RAB27B	5874	XM_005266734	1	1	1	1	4
hsa-miR-135b-5p	MIMAT0000758	RAD51B	5890	XM_005267962	1	1	1	1	4
hsa-miR-135b-5p	MIMAT0000758	RAF1	5894	XM_005265359	1	1	1	1	4
hsa-miR-135b-5p	MIMAT0000758	RAF1	5894	XM_005265355	1	1	1	1	4
hsa-miR-135b-5p	MIMAT0000758	RAF1	5894	XM_005265358	1	1	1	1	4
hsa-miR-135b-5p	MIMAT0000758	RAF1	5894	XM_005265357	1	1	1	1	4
hsa-miR-135b-5p	MIMAT0000758	RAF1	5894	NM_002880	1	1	1	1	4
hsa-miR-135b-5p	MIMAT0000758	RALB	5899	XM_005263724	1	1	1	1	4
hsa-miR-135b-5p	MIMAT0000758	RALB	5899	XM_005263727	1	1	1	1	4
hsa-miR-135b-5p	MIMAT0000758	RALB	5899	NM_002881	1	1	1	1	4
hsa-miR-135b-5p	MIMAT0000758	RALB	5899	XM_005263725	1	1	1	1	4
hsa-miR-135b-5p	MIMAT0000758	RALB	5899	XM_005263726	1	1	1	1	4
hsa-miR-135b-5p	MIMAT0000758	RALB	5899	XM_005263729	1	1	1	1	4
hsa-miR-135b-5p	MIMAT0000758	RAP1GDS1	5910	NM_001100430	1	1	1	1	4
hsa-miR-135b-5p	MIMAT0000758	RAP1GDS1	5910	NM_001100429	1	1	1	1	4
hsa-miR-135b-5p	MIMAT0000758	RAP1GDS1	5910	NM_001100428	1	1	1	1	4
hsa-miR-135b-5p	MIMAT0000758	RAP1GDS1	5910	NM_001100427	1	1	1	1	4
hsa-miR-135b-5p	MIMAT0000758	RAP1GDS1	5910	NM_021159	1	1	1	1	4
hsa-miR-135b-5p	MIMAT0000758	RARA	5914	XM_005257552	1	1	1	1	4
hsa-miR-135b-5p	MIMAT0000758	RARA	5914	NM_001145302	1	1	1	1	4
hsa-miR-135b-5p	MIMAT0000758	RARA	5914	XM_005257553	1	1	1	1	4
hsa-miR-135b-5p	MIMAT0000758	RARA	5914	XM_005257555	1	1	1	1	4
hsa-miR-135b-5p	MIMAT0000758	RARA	5914	NM_000964	1	1	1	1	4
hsa-miR-135b-5p	MIMAT0000758	RARA	5914	NM_001145301	1	1	1	1	4
hsa-miR-135b-5p	MIMAT0000758	RARA	5914	XM_005257554	1	1	1	1	4
hsa-miR-135b-5p	MIMAT0000758	RARB	5915	XM_005265362	1	1	1	1	4
hsa-miR-135b-5p	MIMAT0000758	RARB	5915	NM_016152	1	1	1	1	4
hsa-miR-135b-5p	MIMAT0000758	RARB	5915	XM_005265361	1	1	1	1	4
hsa-miR-135b-5p	MIMAT0000758	RBL1	5933	NM_002895	1	1	1	1	4
hsa-miR-135b-5p	MIMAT0000758	RBP1	5947	NM_002899	1	1	1	1	4
hsa-miR-135b-5p	MIMAT0000758	REST	5978	XM_005265758	1	1	1	1	4
hsa-miR-135b-5p	MIMAT0000758	REST	5978	XM_005265759	1	1	1	1	4
hsa-miR-135b-5p	MIMAT0000758	REST	5978	XM_005265762	1	1	1	1	4
hsa-miR-135b-5p	MIMAT0000758	REST	5978	XM_005265760	1	1	1	1	4
hsa-miR-135b-5p	MIMAT0000758	REST	5978	XM_005265761	1	1	1	1	4
hsa-miR-135b-5p	MIMAT0000758	REST	5978	XM_005265757	1	1	1	1	4
hsa-miR-135b-5p	MIMAT0000758	REST	5978	NM_001193508	1	1	1	1	4
hsa-miR-135b-5p	MIMAT0000758	RFX5	5993	XM_005245409	1	1	1	1	4
hsa-miR-135b-5p	MIMAT0000758	RFX5	5993	XM_005245406	1	1	1	1	4
hsa-miR-135b-5p	MIMAT0000758	RFX5	5993	NM_001025603	1	1	1	1	4
hsa-miR-135b-5p	MIMAT0000758	RFX5	5993	NM_000449	1	1	1	1	4
hsa-miR-135b-5p	MIMAT0000758	RFX5	5993	XM_005245405	1	1	1	1	4
hsa-miR-135b-5p	MIMAT0000758	RFX5	5993	XM_005245407	1	1	1	1	4
hsa-miR-135b-5p	MIMAT0000758	ABCE1	6059	NM_001040876	1	1	1	1	4
hsa-miR-135b-5p	MIMAT0000758	RORA	6095	NM_134262	1	1	1	1	4
hsa-miR-135b-5p	MIMAT0000758	RORA	6095	NM_134261	1	1	1	1	4
hsa-miR-135b-5p	MIMAT0000758	RORA	6095	NM_002943	1	1	1	1	4
hsa-miR-135b-5p	MIMAT0000758	RORB	6096	XM_005252129	1	1	1	1	4
hsa-miR-135b-5p	MIMAT0000758	RORB	6096	NM_006914	1	1	1	1	4
hsa-miR-135b-5p	MIMAT0000758	RPE	6120	XM_005246744	1	1	1	1	4
hsa-miR-135b-5p	MIMAT0000758	RPE	6120	XM_005246746	1	1	1	1	4
hsa-miR-135b-5p	MIMAT0000758	RPE	6120	XM_005246743	1	1	1	1	4
hsa-miR-135b-5p	MIMAT0000758	RPL13	6137	NM_033251	1	1	1	1	4
hsa-miR-135b-5p	MIMAT0000758	RPL13	6137	NM_001243131	1	1	1	1	4
hsa-miR-135b-5p	MIMAT0000758	RPL13	6137	NM_001243130	1	1	1	1	4
hsa-miR-135b-5p	MIMAT0000758	RPL13	6137	NM_000977	1	1	1	1	4
hsa-miR-135b-5p	MIMAT0000758	RPL36AL	6166	NM_001001	1	1	1	1	4
hsa-miR-135b-5p	MIMAT0000758	MRPS12	6183	NM_033362	1	1	1	1	4
hsa-miR-135b-5p	MIMAT0000758	MRPS12	6183	NM_033363	1	1	1	1	4
hsa-miR-135b-5p	MIMAT0000758	MRPS12	6183	NM_021107	1	1	1	1	4
hsa-miR-135b-5p	MIMAT0000758	RPS6KA3	6197	XM_005274577	1	1	1	1	4
hsa-miR-135b-5p	MIMAT0000758	RPS6KA3	6197	XM_005274576	1	1	1	1	4
hsa-miR-135b-5p	MIMAT0000758	RPS6KA3	6197	XM_005274575	1	1	1	1	4
hsa-miR-135b-5p	MIMAT0000758	RPS6KA3	6197	XM_005274573	1	1	1	1	4
hsa-miR-135b-5p	MIMAT0000758	RPS6KA3	6197	NM_004586	1	1	1	1	4
hsa-miR-135b-5p	MIMAT0000758	RPS6KB1	6198	NM_001272043	1	1	1	1	4
hsa-miR-135b-5p	MIMAT0000758	RPS6KB1	6198	XM_005257565	1	1	1	1	4
hsa-miR-135b-5p	MIMAT0000758	RPS6KB1	6198	NM_001272042	1	1	1	1	4
hsa-miR-135b-5p	MIMAT0000758	RPS6KB1	6198	NM_001272060	1	1	1	1	4
hsa-miR-135b-5p	MIMAT0000758	RPS6KB1	6198	NM_003161	1	1	1	1	4
hsa-miR-135b-5p	MIMAT0000758	RPS29	6235	NM_001030001	1	1	1	1	4
hsa-miR-135b-5p	MIMAT0000758	RRBP1	6238	NM_004587	1	1	1	1	4
hsa-miR-135b-5p	MIMAT0000758	RRBP1	6238	NM_001042576	1	1	1	1	4
hsa-miR-135b-5p	MIMAT0000758	RRBP1	6238	XM_005260787	1	1	1	1	4
hsa-miR-135b-5p	MIMAT0000758	RRBP1	6238	XM_005260786	1	1	1	1	4
hsa-miR-135b-5p	MIMAT0000758	RRBP1	6238	XM_005260785	1	1	1	1	4
hsa-miR-135b-5p	MIMAT0000758	RSU1	6251	NM_012425	1	1	1	1	4
hsa-miR-135b-5p	MIMAT0000758	RSU1	6251	NM_152724	1	1	1	1	4
hsa-miR-135b-5p	MIMAT0000758	RXRA	6256	XM_005263408	1	1	1	1	4
hsa-miR-135b-5p	MIMAT0000758	SAA2	6289	NM_001127380	1	1	1	1	4
hsa-miR-135b-5p	MIMAT0000758	TSPAN31	6302	XM_005269074	1	1	1	1	4
hsa-miR-135b-5p	MIMAT0000758	SC5D	6309	NM_001024956	1	1	1	1	4
hsa-miR-135b-5p	MIMAT0000758	SC5D	6309	NM_006918	1	1	1	1	4
hsa-miR-135b-5p	MIMAT0000758	ATXN1	6310	XM_005249287	1	1	1	1	4
hsa-miR-135b-5p	MIMAT0000758	ATXN1	6310	NM_001128164	1	1	1	1	4
hsa-miR-135b-5p	MIMAT0000758	SCN2A	6326	XM_005246756	1	1	1	1	4
hsa-miR-135b-5p	MIMAT0000758	SCN2A	6326	XM_005246755	1	1	1	1	4
hsa-miR-135b-5p	MIMAT0000758	SCN2A	6326	XM_005246751	1	1	1	1	4
hsa-miR-135b-5p	MIMAT0000758	SCN2A	6326	NM_001040143	1	1	1	1	4
hsa-miR-135b-5p	MIMAT0000758	SCN2A	6326	XM_005246752	1	1	1	1	4
hsa-miR-135b-5p	MIMAT0000758	SCN2A	6326	XM_005246750	1	1	1	1	4
hsa-miR-135b-5p	MIMAT0000758	SCN2A	6326	XM_005246754	1	1	1	1	4
hsa-miR-135b-5p	MIMAT0000758	SCN2A	6326	XM_005246753	1	1	1	1	4
hsa-miR-135b-5p	MIMAT0000758	SCN2A	6326	NM_001040142	1	1	1	1	4
hsa-miR-135b-5p	MIMAT0000758	CCL7	6354	NM_006273	1	1	1	1	4
hsa-miR-135b-5p	MIMAT0000758	CCL16	6360	XM_005258020	1	1	1	1	4
hsa-miR-135b-5p	MIMAT0000758	CCL16	6360	NM_004590	1	1	1	1	4
hsa-miR-135b-5p	MIMAT0000758	CCL16	6360	XM_005258021	1	1	1	1	4
hsa-miR-135b-5p	MIMAT0000758	SDCBP	6386	XM_005251281	1	1	1	1	4
hsa-miR-135b-5p	MIMAT0000758	SDCBP	6386	NM_001007068	1	1	1	1	4
hsa-miR-135b-5p	MIMAT0000758	SDCBP	6386	NM_001007070	1	1	1	1	4
hsa-miR-135b-5p	MIMAT0000758	SDCBP	6386	NM_001007067	1	1	1	1	4
hsa-miR-135b-5p	MIMAT0000758	SDCBP	6386	NM_001007069	1	1	1	1	4
hsa-miR-135b-5p	MIMAT0000758	SDCBP	6386	NM_005625	1	1	1	1	4
hsa-miR-135b-5p	MIMAT0000758	SEL1L	6400	XM_005267988	1	1	1	1	4
hsa-miR-135b-5p	MIMAT0000758	SEL1L	6400	XM_005267989	1	1	1	1	4
hsa-miR-135b-5p	MIMAT0000758	MAP2K4	6416	XM_005256754	1	1	1	1	4
hsa-miR-135b-5p	MIMAT0000758	MAP2K4	6416	XM_005256755	1	1	1	1	4
hsa-miR-135b-5p	MIMAT0000758	MAP2K4	6416	XM_005256753	1	1	1	1	4
hsa-miR-135b-5p	MIMAT0000758	MAP2K4	6416	NM_003010	1	1	1	1	4
hsa-miR-135b-5p	MIMAT0000758	SETMAR	6419	NM_001276325	1	1	1	1	4
hsa-miR-135b-5p	MIMAT0000758	SFRP4	6424	NM_003014	1	1	1	1	4
hsa-miR-135b-5p	MIMAT0000758	TRA2B	6434	NM_001243879	1	1	1	1	4
hsa-miR-135b-5p	MIMAT0000758	TRA2B	6434	NM_004593	1	1	1	1	4
hsa-miR-135b-5p	MIMAT0000758	SFTPB	6439	NM_198843	1	1	1	1	4
hsa-miR-135b-5p	MIMAT0000758	SH3BGRL	6451	XM_005262177	1	1	1	1	4
hsa-miR-135b-5p	MIMAT0000758	SH3BGRL	6451	NM_003022	1	1	1	1	4
hsa-miR-135b-5p	MIMAT0000758	SH3BP2	6452	NM_001145855	1	1	1	1	4
hsa-miR-135b-5p	MIMAT0000758	SH3BP2	6452	NM_001122681	1	1	1	1	4
hsa-miR-135b-5p	MIMAT0000758	SH3BP2	6452	NM_001145856	1	1	1	1	4
hsa-miR-135b-5p	MIMAT0000758	SH3BP2	6452	NM_003023	1	1	1	1	4
hsa-miR-135b-5p	MIMAT0000758	ITSN1	6453	NM_003024	1	1	1	1	4
hsa-miR-135b-5p	MIMAT0000758	SHB	6461	NM_003028	1	1	1	1	4
hsa-miR-135b-5p	MIMAT0000758	SHBG	6462	XM_005256762	1	1	1	1	4
hsa-miR-135b-5p	MIMAT0000758	SHBG	6462	XM_005256764	1	1	1	1	4
hsa-miR-135b-5p	MIMAT0000758	SHBG	6462	NM_001146280	1	1	1	1	4
hsa-miR-135b-5p	MIMAT0000758	SHBG	6462	XM_005256763	1	1	1	1	4
hsa-miR-135b-5p	MIMAT0000758	SIAH1	6477	NM_003031	1	1	1	1	4
hsa-miR-135b-5p	MIMAT0000758	SKI	6497	XM_005244776	1	1	1	1	4
hsa-miR-135b-5p	MIMAT0000758	SKI	6497	XM_005244775	1	1	1	1	4
hsa-miR-135b-5p	MIMAT0000758	SKIL	6498	NM_001145098	1	1	1	1	4
hsa-miR-135b-5p	MIMAT0000758	SKIL	6498	NM_001145097	1	1	1	1	4
hsa-miR-135b-5p	MIMAT0000758	SKIL	6498	NM_001248008	1	1	1	1	4
hsa-miR-135b-5p	MIMAT0000758	SKIL	6498	NM_005414	1	1	1	1	4
hsa-miR-135b-5p	MIMAT0000758	SLA	6503	NM_001045556	1	1	1	1	4
hsa-miR-135b-5p	MIMAT0000758	SLA	6503	XM_005251026	1	1	1	1	4
hsa-miR-135b-5p	MIMAT0000758	SLA	6503	NM_006748	1	1	1	1	4
hsa-miR-135b-5p	MIMAT0000758	SLA	6503	NM_001045557	1	1	1	1	4
hsa-miR-135b-5p	MIMAT0000758	SLC1A2	6506	XM_005253066	1	1	1	1	4
hsa-miR-135b-5p	MIMAT0000758	SLC1A2	6506	XM_005253067	1	1	1	1	4
hsa-miR-135b-5p	MIMAT0000758	SLC1A2	6506	NM_001195728	1	1	1	1	4
hsa-miR-135b-5p	MIMAT0000758	SLC1A2	6506	NM_001252652	1	1	1	1	4
hsa-miR-135b-5p	MIMAT0000758	SLC1A3	6507	NM_004172	1	1	1	1	4
hsa-miR-135b-5p	MIMAT0000758	SLC1A3	6507	NM_001166695	1	1	1	1	4
hsa-miR-135b-5p	MIMAT0000758	SLC1A3	6507	XM_005248342	1	1	1	1	4
hsa-miR-135b-5p	MIMAT0000758	SLC1A4	6509	NM_003038	1	1	1	1	4
hsa-miR-135b-5p	MIMAT0000758	SLC1A4	6509	NM_001193493	1	1	1	1	4
hsa-miR-135b-5p	MIMAT0000758	SLC1A6	6511	NM_001272087	1	1	1	1	4
hsa-miR-135b-5p	MIMAT0000758	SLC1A6	6511	NM_001272088	1	1	1	1	4
hsa-miR-135b-5p	MIMAT0000758	SLC5A1	6523	NM_001256314	1	1	1	1	4
hsa-miR-135b-5p	MIMAT0000758	SLC7A2	6542	NM_001008539	1	1	1	1	4
hsa-miR-135b-5p	MIMAT0000758	SLC7A2	6542	XM_005273609	1	1	1	1	4
hsa-miR-135b-5p	MIMAT0000758	SLC7A2	6542	XM_005273611	1	1	1	1	4
hsa-miR-135b-5p	MIMAT0000758	SLC7A2	6542	XM_005273612	1	1	1	1	4
hsa-miR-135b-5p	MIMAT0000758	SLC7A2	6542	XM_005273610	1	1	1	1	4
hsa-miR-135b-5p	MIMAT0000758	SLC7A2	6542	NM_003046	1	1	1	1	4
hsa-miR-135b-5p	MIMAT0000758	SLC7A2	6542	NM_001164771	1	1	1	1	4
hsa-miR-135b-5p	MIMAT0000758	SLC8A1	6546	XM_005264513	1	1	1	1	4
hsa-miR-135b-5p	MIMAT0000758	SLC8A1	6546	NM_001112801	1	1	1	1	4
hsa-miR-135b-5p	MIMAT0000758	SLC8A1	6546	NM_001252624	1	1	1	1	4
hsa-miR-135b-5p	MIMAT0000758	SLC8A1	6546	NM_001112802	1	1	1	1	4
hsa-miR-135b-5p	MIMAT0000758	SLC8A1	6546	NM_001112800	1	1	1	1	4
hsa-miR-135b-5p	MIMAT0000758	SLC8A1	6546	NM_021097	1	1	1	1	4
hsa-miR-135b-5p	MIMAT0000758	SLC8A1	6546	XM_005264514	1	1	1	1	4
hsa-miR-135b-5p	MIMAT0000758	SLC16A2	6567	XM_005262294	1	1	1	1	4
hsa-miR-135b-5p	MIMAT0000758	SLC18A3	6572	NM_003055	1	1	1	1	4
hsa-miR-135b-5p	MIMAT0000758	SLC19A1	6573	XM_005261163	1	1	1	1	4
hsa-miR-135b-5p	MIMAT0000758	SLC19A1	6573	NM_001205207	1	1	1	1	4
hsa-miR-135b-5p	MIMAT0000758	SLC19A1	6573	XM_005261164	1	1	1	1	4
hsa-miR-135b-5p	MIMAT0000758	SLC19A1	6573	NM_194255	1	1	1	1	4
hsa-miR-135b-5p	MIMAT0000758	SLIT3	6586	NM_001271946	1	1	1	1	4
hsa-miR-135b-5p	MIMAT0000758	SLIT3	6586	NM_003062	1	1	1	1	4
hsa-miR-135b-5p	MIMAT0000758	SMARCA2	6595	NM_139045	1	1	1	1	4
hsa-miR-135b-5p	MIMAT0000758	SMARCA2	6595	NM_003070	1	1	1	1	4
hsa-miR-135b-5p	MIMAT0000758	SMARCA2	6595	XM_005251557	1	1	1	1	4
hsa-miR-135b-5p	MIMAT0000758	SMARCE1	6605	NM_003079	1	1	1	1	4
hsa-miR-135b-5p	MIMAT0000758	SMARCE1	6605	XM_005257609	1	1	1	1	4
hsa-miR-135b-5p	MIMAT0000758	SMO	6608	NM_005631	1	1	1	1	4
hsa-miR-135b-5p	MIMAT0000758	SNRPD3	6634	NM_004175	1	1	1	1	4
hsa-miR-135b-5p	MIMAT0000758	SNRPD3	6634	NM_001278656	1	1	1	1	4
hsa-miR-135b-5p	MIMAT0000758	SNTA1	6640	XM_005260518	1	1	1	1	4
hsa-miR-135b-5p	MIMAT0000758	SNTA1	6640	XM_005260517	1	1	1	1	4
hsa-miR-135b-5p	MIMAT0000758	SNTB1	6641	XM_005251031	1	1	1	1	4
hsa-miR-135b-5p	MIMAT0000758	SNTB1	6641	NM_021021	1	1	1	1	4
hsa-miR-135b-5p	MIMAT0000758	SNX1	6642	XM_005254611	1	1	1	1	4
hsa-miR-135b-5p	MIMAT0000758	SNX1	6642	NM_001242933	1	1	1	1	4
hsa-miR-135b-5p	MIMAT0000758	SNX1	6642	XM_005254610	1	1	1	1	4
hsa-miR-135b-5p	MIMAT0000758	SNX1	6642	NM_148955	1	1	1	1	4
hsa-miR-135b-5p	MIMAT0000758	SNTB2	6645	XM_005256120	1	1	1	1	4
hsa-miR-135b-5p	MIMAT0000758	CAPN15	6650	XM_005255514	1	1	1	1	4
hsa-miR-135b-5p	MIMAT0000758	CAPN15	6650	XM_005255518	1	1	1	1	4
hsa-miR-135b-5p	MIMAT0000758	CAPN15	6650	XM_005255513	1	1	1	1	4
hsa-miR-135b-5p	MIMAT0000758	CAPN15	6650	XM_005255517	1	1	1	1	4
hsa-miR-135b-5p	MIMAT0000758	CAPN15	6650	NM_005632	1	1	1	1	4
hsa-miR-135b-5p	MIMAT0000758	CAPN15	6650	XM_005255515	1	1	1	1	4
hsa-miR-135b-5p	MIMAT0000758	SOX11	6664	NM_003108	1	1	1	1	4
hsa-miR-135b-5p	MIMAT0000758	SP1	6667	NM_001251825	1	1	1	1	4
hsa-miR-135b-5p	MIMAT0000758	SP1	6667	NM_003109	1	1	1	1	4
hsa-miR-135b-5p	MIMAT0000758	SP3	6670	NM_001017371	1	1	1	1	4
hsa-miR-135b-5p	MIMAT0000758	SP3	6670	XM_005246801	1	1	1	1	4
hsa-miR-135b-5p	MIMAT0000758	SP3	6670	NM_001172712	1	1	1	1	4
hsa-miR-135b-5p	MIMAT0000758	SPN	6693	NM_001030288	1	1	1	1	4
hsa-miR-135b-5p	MIMAT0000758	SPN	6693	NM_003123	1	1	1	1	4
hsa-miR-135b-5p	MIMAT0000758	SPOCK1	6695	XM_005272068	1	1	1	1	4
hsa-miR-135b-5p	MIMAT0000758	SPOCK1	6695	XM_005272067	1	1	1	1	4
hsa-miR-135b-5p	MIMAT0000758	SPRR2F	6705	NM_001014450	1	1	1	1	4
hsa-miR-135b-5p	MIMAT0000758	SPRR3	6707	NM_005416	1	1	1	1	4
hsa-miR-135b-5p	MIMAT0000758	SPRR3	6707	NM_001097589	1	1	1	1	4
hsa-miR-135b-5p	MIMAT0000758	SPTBN1	6711	NM_178313	1	1	1	1	4
hsa-miR-135b-5p	MIMAT0000758	SPTBN2	6712	XM_005274193	1	1	1	1	4
hsa-miR-135b-5p	MIMAT0000758	AKR1D1	6718	NM_001190906	1	1	1	1	4
hsa-miR-135b-5p	MIMAT0000758	AKR1D1	6718	NM_001190907	1	1	1	1	4
hsa-miR-135b-5p	MIMAT0000758	SSR1	6745	XM_005249329	1	1	1	1	4
hsa-miR-135b-5p	MIMAT0000758	SSR2	6746	XM_005245466	1	1	1	1	4
hsa-miR-135b-5p	MIMAT0000758	SSR2	6746	NM_003145	1	1	1	1	4
hsa-miR-135b-5p	MIMAT0000758	SSTR2	6752	NM_001050	1	1	1	1	4
hsa-miR-135b-5p	MIMAT0000758	STAT6	6778	NM_001178081	1	1	1	1	4
hsa-miR-135b-5p	MIMAT0000758	STAT6	6778	NM_001178080	1	1	1	1	4
hsa-miR-135b-5p	MIMAT0000758	STAT6	6778	NM_001178079	1	1	1	1	4
hsa-miR-135b-5p	MIMAT0000758	STAT6	6778	NM_003153	1	1	1	1	4
hsa-miR-135b-5p	MIMAT0000758	HSPA13	6782	NM_006948	1	1	1	1	4
hsa-miR-135b-5p	MIMAT0000758	HSPA13	6782	XM_005261036	1	1	1	1	4
hsa-miR-135b-5p	MIMAT0000758	CDKL5	6792	XM_005274584	1	1	1	1	4
hsa-miR-135b-5p	MIMAT0000758	CDKL5	6792	XM_005274585	1	1	1	1	4
hsa-miR-135b-5p	MIMAT0000758	STX3	6809	NM_001178040	1	1	1	1	4
hsa-miR-135b-5p	MIMAT0000758	SUOX	6821	NM_000456	1	1	1	1	4
hsa-miR-135b-5p	MIMAT0000758	SUOX	6821	XM_005269112	1	1	1	1	4
hsa-miR-135b-5p	MIMAT0000758	SUOX	6821	NM_001032387	1	1	1	1	4
hsa-miR-135b-5p	MIMAT0000758	SUOX	6821	NM_001032386	1	1	1	1	4
hsa-miR-135b-5p	MIMAT0000758	SUPT6H	6830	NM_003170	1	1	1	1	4
hsa-miR-135b-5p	MIMAT0000758	SUPT6H	6830	XM_005258027	1	1	1	1	4
hsa-miR-135b-5p	MIMAT0000758	MED22	6837	NM_181491	1	1	1	1	4
hsa-miR-135b-5p	MIMAT0000758	SYK	6850	NM_003177	1	1	1	1	4
hsa-miR-135b-5p	MIMAT0000758	SYK	6850	NM_001174168	1	1	1	1	4
hsa-miR-135b-5p	MIMAT0000758	SYK	6850	XM_005252148	1	1	1	1	4
hsa-miR-135b-5p	MIMAT0000758	SYK	6850	NM_001135052	1	1	1	1	4
hsa-miR-135b-5p	MIMAT0000758	SYK	6850	XM_005252147	1	1	1	1	4
hsa-miR-135b-5p	MIMAT0000758	SYK	6850	NM_001174167	1	1	1	1	4
hsa-miR-135b-5p	MIMAT0000758	TAL2	6887	NM_005421	1	1	1	1	4
hsa-miR-135b-5p	MIMAT0000758	TAP2	6891	NM_000544	1	1	1	1	4
hsa-miR-135b-5p	MIMAT0000758	TBX1	6899	XM_005261269	1	1	1	1	4
hsa-miR-135b-5p	MIMAT0000758	TBX1	6899	NM_080647	1	1	1	1	4
hsa-miR-135b-5p	MIMAT0000758	TBX1	6899	XM_005261270	1	1	1	1	4
hsa-miR-135b-5p	MIMAT0000758	CNTN2	6900	NM_005076	1	1	1	1	4
hsa-miR-135b-5p	MIMAT0000758	TBX6	6911	XM_005255523	1	1	1	1	4
hsa-miR-135b-5p	MIMAT0000758	TBX6	6911	NM_004608	1	1	1	1	4
hsa-miR-135b-5p	MIMAT0000758	TCEB2	6923	NM_007108	1	1	1	1	4
hsa-miR-135b-5p	MIMAT0000758	TCF7	6932	NM_001134851	1	1	1	1	4
hsa-miR-135b-5p	MIMAT0000758	TCF7L2	6934	XM_005270099	1	1	1	1	4
hsa-miR-135b-5p	MIMAT0000758	TCF7L2	6934	XM_005270098	1	1	1	1	4
hsa-miR-135b-5p	MIMAT0000758	TCF7L2	6934	XM_005270097	1	1	1	1	4
hsa-miR-135b-5p	MIMAT0000758	TCF7L2	6934	NM_001198530	1	1	1	1	4
hsa-miR-135b-5p	MIMAT0000758	TCF7L2	6934	NM_001146286	1	1	1	1	4
hsa-miR-135b-5p	MIMAT0000758	TCF7L2	6934	XM_005270104	1	1	1	1	4
hsa-miR-135b-5p	MIMAT0000758	TCF7L2	6934	NM_001146284	1	1	1	1	4
hsa-miR-135b-5p	MIMAT0000758	TCF7L2	6934	XM_005270090	1	1	1	1	4
hsa-miR-135b-5p	MIMAT0000758	TCF7L2	6934	XM_005270103	1	1	1	1	4
hsa-miR-135b-5p	MIMAT0000758	TCF7L2	6934	NM_001198529	1	1	1	1	4
hsa-miR-135b-5p	MIMAT0000758	TCF7L2	6934	NM_001198531	1	1	1	1	4
hsa-miR-135b-5p	MIMAT0000758	TCF7L2	6934	NM_001146285	1	1	1	1	4
hsa-miR-135b-5p	MIMAT0000758	TCF7L2	6934	NM_001198526	1	1	1	1	4
hsa-miR-135b-5p	MIMAT0000758	TCF7L2	6934	XM_005270102	1	1	1	1	4
hsa-miR-135b-5p	MIMAT0000758	TCF7L2	6934	XM_005270101	1	1	1	1	4
hsa-miR-135b-5p	MIMAT0000758	TCF7L2	6934	XM_005270100	1	1	1	1	4
hsa-miR-135b-5p	MIMAT0000758	TCF7L2	6934	XM_005270089	1	1	1	1	4
hsa-miR-135b-5p	MIMAT0000758	TCF7L2	6934	NM_030756	1	1	1	1	4
hsa-miR-135b-5p	MIMAT0000758	TCF7L2	6934	NM_001198527	1	1	1	1	4
hsa-miR-135b-5p	MIMAT0000758	TCF7L2	6934	NM_001146283	1	1	1	1	4
hsa-miR-135b-5p	MIMAT0000758	TCF7L2	6934	NM_001146274	1	1	1	1	4
hsa-miR-135b-5p	MIMAT0000758	TCF7L2	6934	XM_005270088	1	1	1	1	4
hsa-miR-135b-5p	MIMAT0000758	TCF7L2	6934	NM_001198528	1	1	1	1	4
hsa-miR-135b-5p	MIMAT0000758	TCF7L2	6934	XM_005270096	1	1	1	1	4
hsa-miR-135b-5p	MIMAT0000758	TCF7L2	6934	XM_005270087	1	1	1	1	4
hsa-miR-135b-5p	MIMAT0000758	TCF7L2	6934	XM_005270086	1	1	1	1	4
hsa-miR-135b-5p	MIMAT0000758	TCF7L2	6934	XM_005270085	1	1	1	1	4
hsa-miR-135b-5p	MIMAT0000758	TCF7L2	6934	NM_001198525	1	1	1	1	4
hsa-miR-135b-5p	MIMAT0000758	TCF7L2	6934	XM_005270084	1	1	1	1	4
hsa-miR-135b-5p	MIMAT0000758	TCF7L2	6934	XM_005270083	1	1	1	1	4
hsa-miR-135b-5p	MIMAT0000758	TCF7L2	6934	XM_005270082	1	1	1	1	4
hsa-miR-135b-5p	MIMAT0000758	TCF7L2	6934	XM_005270095	1	1	1	1	4
hsa-miR-135b-5p	MIMAT0000758	TCF7L2	6934	XM_005270081	1	1	1	1	4
hsa-miR-135b-5p	MIMAT0000758	TCF7L2	6934	XM_005270094	1	1	1	1	4
hsa-miR-135b-5p	MIMAT0000758	TCF7L2	6934	XM_005270093	1	1	1	1	4
hsa-miR-135b-5p	MIMAT0000758	TCF7L2	6934	XM_005270080	1	1	1	1	4
hsa-miR-135b-5p	MIMAT0000758	TCF7L2	6934	XM_005270079	1	1	1	1	4
hsa-miR-135b-5p	MIMAT0000758	TCF7L2	6934	XM_005270077	1	1	1	1	4
hsa-miR-135b-5p	MIMAT0000758	TCF7L2	6934	XM_005270078	1	1	1	1	4
hsa-miR-135b-5p	MIMAT0000758	TCF7L2	6934	XM_005270076	1	1	1	1	4
hsa-miR-135b-5p	MIMAT0000758	TCF7L2	6934	XM_005270075	1	1	1	1	4
[truncated: 48,513 more rows]
