# Supplementary material for: Loss of microRNA-135b Enhances Bone Metastasis in Prostate Cancer and Predicts Aggressiveness in Human Prostate Samples
Source: Cancers (Basel). 2021 Dec 9;13(24):6202. doi: 10.3390/cancers13246202 (PMC8699528; doi:10.3390/cancers13246202)
Supplement: Supplementary file 1 [file cancers-13-06202-s001.zip › Table S9_REvISAR REFERE╠ÇNCIES .xlsx]

## Sheet: Table S9
Table S9. Bibliographic review of differentially expressed miRNAs identified in the miRNA array ( Log FC >2 and P-value ≤0.05).
miRNA	Cancer	Metastasis	Prostate cancer	Prostate cancer metastasis	Bone metastasis	Reference
hsa-miR-135b-5p	224	54	7	2	3	[28-34, 37]
hsa-miR-582-5p	48	11	2	1	3	[65]
hsa-miR-34a-5p	1375	265	76	18	24	[66-67]
hsa-miR-422a	46	10	0	0	3	X
hsa-miR-200b-3p	68	24	5	0	4	[68-69]
hsa-miR-18a-5p	344	61	18	5	2	[70-71]
hsa-miR-210-3p	64	13	4	3	4	[25, 72]
hsa-miR-95-3p	14	4	0	0	1	[73-74]
hsa-miR-425-5p	113	24	7	1	0	[75-76]
hsa-miR-195-3p	6	3	0	0	0	X
hsa-miR-126-3p	71	16	1	0	1	[77]
hsa-miR-494-3p	35	8	3	2	0	[78]
hsa-miR-296-5p	128	33	6	2	0	[79]
hsa-miR-382-5p	85	27	2	1	3	[81]
hsa-miR-194-5p	234	65	7	4	7	[82-83]
hsa-miR-19a-3p	54	9	3	2	1	[84]
* In bold; differentially expressed miRNAs after RT-qPCR technical validation. "3p" has been added in the PubMed search
whereas for the most abundant chain "5p" has not. Reference column according to the most relevant publications for our field.
